# Supplementary material for: Tandem repeat copy-number variation in protein-coding regions of human genes
Source: Genome Biol. 2005 Jul 28;6(8):R69. doi: 10.1186/gb-2005-6-8-r69 (PMC1273636; doi:10.1186/gb-2005-6-8-r69)
Supplement: Additional data file 1 — 295 repeat variants (spanning 218 UniGene clusters) detected in our analysis, with information on the repeats and a description of the cluster representative sequence. [file gb-2005-6-8-r69-S1.xls]

## Sheet: data
Summary of repeat variants detected within coding regions in UniGene. Note: some query lengths are not exactly equal to unitlength by copynumber. This is due to indels in the alignment of the repeats to its consensus generated by the Tandem Repeats Finder program.
HUGO	Cluster	Unit	Unitlength	Copy-number	Query length	Hit length	Length difference	UniGene description
MUC20	Hs.69321	CCTCAGAGAGCAGCGCCTCTTCCGACGGCCCCCATCCAGTCATCACCCCGTCACGGG	57	3.9	220	163	57	>gnl|UG|Hs#S4436418 Homo sapiens mucin 20, mRNA (cDNA clone MGC:34717 IMAGE:3851952), complete cds /cds=(35,1702) /gb=BC029267 /gi=20809666 /ug=Hs.69321 /len=2057
	Hs.499046	CTCAAGACACCTCCCGAGTGTCTGCTCACTCCCCTTCCACCCTCAGCGGATGATAAT	57	4.8	275	218	57	>gnl|UG|Hs#S16883932 Homo sapiens cDNA FLJ45371 fis, clone BRHIP3017855, highly similar to Homo sapiens nuclear pore complex interacting protein (NPIP) /cds=(1719,4223) /gb=AK128772 /gi=34536309 /ug=Hs.499046 /len=4289
DRD4	Hs.99922	CGCCCCCCGCGCCCGGCCTCCCCCAGGACCCCTGCGGCCCCGACTGTG	48	7.3	350	206	144	>gnl|UG|Hs#S2059 Homo sapiens dopamine receptor D4 (DRD4) mRNA, complete cds. /cds=(1,1404) /gb=L12398 /gi=291945 /ug=Hs.99922 /len=1504
LOC389024	Hs.528527	GGTCTCCCGGCAGCCCTGGGAAGGACAGTCTTACCCGGACGCCACGGT	48	3	142	190	48	>gnl|UG|Hs#S18603602 Homo sapiens LOC389024 (LOC389024), mRNA /cds=(1,612) /gb=XM_374003 /gi=41118745 /ug=Hs.528527 /len=1219
	Hs.413826	GTGACACACCTCCCCCATGCCCACGGTGCCCAGAGCCCAAATCTT	45	3.7	168	123	45	>gnl|UG|Hs#S4620936 Homo sapiens mRNA for FLJ00385 protein. /cds=(1409,2938) /gb=AK090464 /gi=21748615 /ug=Hs.413826 /len=4240
LOC401137	Hs.507598	CACCTGTTGCAGCTGAGCCTGCTGCAGAGG	30	5.8	173	113	60	>gnl|UG|Hs#S18961442 Homo sapiens similar to hypothetical protein (LOC401137), mRNA /cds=(134,793) /gb=XM_376322 /gi=42657137 /ug=Hs.507598 /len=4741
	Hs.423077	ACAGACCACTCAACCAGCAGCCACGGAGGC	30	13	390	420	30	>gnl|UG|Hs#S4436161 Homo sapiens selectin P ligand, mRNA (cDNA clone MGC:34401 IMAGE:5180824), complete cds /cds=(140,1348) /gb=BC029782 /gi=20987421 /ug=Hs.423077 /len=2173
ELN	Hs.252418	TCCTGGAGTTGGCGTGGC	18	7.2	129	39	90	>gnl|UG|Hs#S16056741 Homo sapiens mRNA; cDNA DKFZp686F06102 (from clone DKFZp686F06102); complete cds /cds=(20,2155) /gb=BX537939 /gi=31873976 /ug=Hs.252418 /len=3402
C11orf24	Hs.303025	GGCCTCCAGTACGACTGC	18	7.5	147	129	18	>gnl|UG|Hs#S3218661 Homo sapiens DM4E3 (C11orf24) mRNA, complete cds /cds=(403,1752) /gb=AF264781 /gi=11527204 /ug=Hs.303025 /len=2058
LOC283767	Hs.531569	CCCATCCCCACCTCCCTA	18	7.4	133	115	18	>gnl|UG|Hs#S7110677 Homo sapiens similar to hypothetical protein FLJ36144 (LOC283767), mRNA /cds=(92,1972) /gb=XM_208835 /gi=42660664 /ug=Hs.531569 /len=3696
LOC401137	Hs.507598	TGCAGCTGAGCCTGC	15	10.3	155	95	60	>gnl|UG|Hs#S18961442 Homo sapiens similar to hypothetical protein (LOC401137), mRNA /cds=(134,793) /gb=XM_376322 /gi=42657137 /ug=Hs.507598 /len=4741
	Hs.247935	AGCTGCTGCCAGCCA	15	5.8	87	57	30	>gnl|UG|Hs#S4805923 Homo sapiens KRTAP1.8 mRNA for keratin associated protein 1.8, complete cds. /cds=(22,555) /gb=AB081338 /gi=22830602 /ug=Hs.247935 /len=995
	Hs.334450	GCCGCCCACTCTGCA	15	2.5	37	67	30	>gnl|UG|Hs#S1728715 Homo sapiens interferon regulatory factor 5 (IRF5), transcript variant 1, mRNA /cds=(122,1636) /gb=NM_002200 /gi=38683857 /ug=Hs.334450 /len=2870
	Hs.433871	GTGGCTTTGGAG	12	7.8	93	57	36	>gnl|UG|Hs#S5978798 Homo sapiens keratin 13 (KRT13), transcript variant 1, mRNA /cds=(64,1440) /gb=NM_153490 /gi=24234695 /ug=Hs.433871 /len=1732
	Hs.1765	CCCAGAAGC	9	2.1	19	28	9	>gnl|UG|Hs#S5485 Human T cell-specific mRNA (YT16) for PTK homologous protein PTK = protein-tyrosine kinase /cds=(93,1616) /gb=X05027 /gi=36807 /ug=Hs.1765 /len=2041
HOXB1	Hs.99992	CAGCGCCCA	9	2.9	26	35	9	>gnl|UG|Hs#S4870 Human HOX2I mRNA from the Hox2 locus /cds=(7,912) /gb=X16666 /gi=32383 /ug=Hs.99992 /len=1021
	Hs.135578	GCGCTGCTG	9	2.8	25	34	9	>gnl|UG|Hs#S4284489 Homo sapiens chitobiase, di-N-acetyl-, mRNA (cDNA clone IMAGE:4823479), complete cds /cds=(66,383) /gb=BC024007 /gi=34190109 /ug=Hs.135578 /len=2897
	Hs.280226	GCGCTGCTG	9	5.3	51	42	9	>gnl|UG|Hs#S1730176 Homo sapiens apolipoprotein B (including Ag(x) antigen) (APOB), mRNA /cds=(129,13820) /gb=NM_000384 /gi=4502152 /ug=Hs.280226 /len=14121
	Hs.334538	CGAGGACGA	9	4.7	39	48	9	>gnl|UG|Hs#S3880920 Homo sapiens chromosome 20 open reading frame 161 (C20orf161), transcript variant 1, mRNA /cds=(90,1211) /gb=NM_033421 /gi=23510343 /ug=Hs.334538 /len=3173
	Hs.440947	CCAGCCCCT	9	3.3	30	39	9	>gnl|UG|Hs#S16525096 Homo sapiens fetal Alzheimer antigen (FALZ), transcript variant 1, mRNA /cds=(62,8824) /gb=NM_182641 /gi=38788273 /ug=Hs.440947 /len=10935
KCNK5	Hs.444448	CGGGCC	6	2.8	18	36	18	>gnl|UG|Hs#S17668838 Homo sapiens potassium channel, subfamily K, member 5, mRNA (cDNA clone MGC:71594 IMAGE:30348251), complete cds /cds=(365,1864) /gb=BC060793 /gi=38174511 /ug=Hs.444448 /len=3796
	Hs.77813	CTGGCG	6	4.8	29	41	12	>gnl|UG|Hs#S5434 H.sapiens mRNA for sphingomyelinase /cds=(123,2006) /gb=X59960 /gi=402620 /ug=Hs.77813 /len=2407
	Hs.118244	CCCAGC	6	6.3	39	27	12	>gnl|UG|Hs#S417764 Homo sapiens protein phosphatase 2A B56-delta (PP2A) mRNA, complete cds. /cds=(188,1996) /gb=L76702 /gi=1478067 /ug=Hs.118244 /len=3048
SPAG8	Hs.256747	TGGCTC	6	18.2	109	97	12	>gnl|UG|Hs#S1824536 Homo sapiens sperm associated antigen 8 (SPAG8), transcript variant 1, mRNA /cds=(116,1396) /gb=NM_012436 /gi=27502371 /ug=Hs.256747 /len=2744
FLJ46061	Hs.322473	CAGCGA	6	4	24	12	12	>gnl|UG|Hs#S18928612 Homo sapiens FLJ46061 protein, mRNA (cDNA clone MGC:71821 IMAGE:30345663), complete cds /cds=(67,2532) /gb=BC066124 /gi=42490768 /ug=Hs.322473 /len=2801
	Hs.404	CCAGCT	6	5	30	24	6	>gnl|UG|Hs#S1729108 Homo sapiens myeloid/lymphoid or mixed-lineage leukemia (trithorax homolog, Drosophila); translocated to, 3 (MLLT3), mRNA /cds=(196,1902) /gb=NM_004529 /gi=4758719 /ug=Hs.404 /len=3376
KIAA1183	Hs.7193	GGCCGA	6	3.8	23	17	6	>gnl|UG|Hs#S1969068 Homo sapiens mRNA for KIAA1183 protein, partial cds. /cds=(1,1038) /gb=AB033009 /gi=6330247 /ug=Hs.7193 /len=2752
DKFZp761P0423	Hs.29068	GGCAGC	6	3.5	21	27	6	>gnl|UG|Hs#S15641938 Homo sapiens hypothetical protein DKFZp761P0423 (DKFZp761P0423), mRNA /cds=(1,4209) /gb=XM_291277 /gi=37552665 /ug=Hs.29068 /len=4619
	Hs.42322	GAAGCT	6	2.2	13	19	6	>gnl|UG|Hs#S3602955 Homo sapiens mRNA for AKAP-2 protein /cds=(181,3492) /gb=AJ303079 /gi=14041779 /ug=Hs.42322 /len=7525
CARD10	Hs.57973	AGGAGA	6	5.8	35	41	6	>gnl|UG|Hs#S3437955 Homo sapiens caspase recruitment domain protein 10 mRNA, complete cds /cds=(41,3139) /gb=AY028896 /gi=13488606 /ug=Hs.57973 /len=3949
CARD10	Hs.57973	AGGAGA	6	5.8	35	29	6	>gnl|UG|Hs#S3437955 Homo sapiens caspase recruitment domain protein 10 mRNA, complete cds /cds=(41,3139) /gb=AY028896 /gi=13488606 /ug=Hs.57973 /len=3949
	Hs.77813	CTGGCG	6	4.8	29	35	6	>gnl|UG|Hs#S5434 H.sapiens mRNA for sphingomyelinase /cds=(123,2006) /gb=X59960 /gi=402620 /ug=Hs.77813 /len=2407
	Hs.79077	AGCAGG	6	3	18	24	6	>gnl|UG|Hs#S2139456 Homo sapiens family with sequence similarity 38, member A (FAM38A), mRNA /cds=(3,6110) /gb=NM_014745 /gi=7662013 /ug=Hs.79077 /len=6368
	Hs.118244	CCCAGC	6	6.3	39	33	6	>gnl|UG|Hs#S417764 Homo sapiens protein phosphatase 2A B56-delta (PP2A) mRNA, complete cds. /cds=(188,1996) /gb=L76702 /gi=1478067 /ug=Hs.118244 /len=3048
EBSP	Hs.144058	CCAGGG	6	2.7	16	22	6	>gnl|UG|Hs#S16889589 Homo sapiens cDNA FLJ41120 fis, clone BRACE2011747 /cds=(983,1438) /gb=AK123115 /gi=34528582 /ug=Hs.144058 /len=2028
PODXL2	Hs.145416	AGAGGA	6	13	78	72	6	>gnl|UG|Hs#S1974156 Homo sapiens endoglycan mRNA, complete cds /cds=(21,1838) /gb=AF219137 /gi=7271814 /ug=Hs.145416 /len=2269
	Hs.210913	GACGGG	6	4.2	25	19	6	>gnl|UG|Hs#S2139137 Homo sapiens protein tyrosine phosphatase, non-receptor type 18 (brain-derived) (PTPN18), mRNA /cds=(63,1445) /gb=NM_014369 /gi=18375654 /ug=Hs.210913 /len=2837
	Hs.227059	TCCTAC	6	5.7	34	28	6	>gnl|UG|Hs#S17092851 Homo sapiens clone DNA60629 CLCA4 (UNQ562) mRNA, complete cds /cds=(25,2784) /gb=AY358470 /gi=37182062 /ug=Hs.227059 /len=3265
	Hs.227133	TCACGT	6	3.5	21	27	6	>gnl|UG|Hs#S2139567 Homo sapiens apoptotic chromatin condensation inducer 1 (ACIN1), mRNA /cds=(328,4353) /gb=NM_014977 /gi=7662237 /ug=Hs.227133 /len=4935
ZNF219	Hs.250493	CCTCCG	6	6.8	40	34	6	>gnl|UG|Hs#S1969310 Homo sapiens mRNA for zinc finger protein 219, complete cds. /cds=(412,2580) /gb=AB015427 /gi=6899806 /ug=Hs.250493 /len=3039
	Hs.287613	TGCCCA	6	5.7	34	28	6	>gnl|UG|Hs#S2139440 Homo sapiens KIAA0174 gene product (KIAA0174), mRNA /cds=(63,1145) /gb=NM_014761 /gi=41281488 /ug=Hs.287613 /len=2377
	Hs.287613	TGCCCA	6	5.7	34	40	6	>gnl|UG|Hs#S2139440 Homo sapiens KIAA0174 gene product (KIAA0174), mRNA /cds=(63,1145) /gb=NM_014761 /gi=41281488 /ug=Hs.287613 /len=2377
PCGF6	Hs.335808	CCGCCT	6	3.3	20	14	6	>gnl|UG|Hs#S3991920 Homo sapiens ring finger protein 134, mRNA (cDNA clone MGC:17541 IMAGE:3461513), complete cds /cds=(69,1127) /gb=BC010235 /gi=16307385 /ug=Hs.335808 /len=2254
NRG2	Hs.408515	GGCCCG	6	6.2	38	32	6	>gnl|UG|Hs#S2139805 Homo sapiens neuregulin 2 (NRG2), transcript variant 3, mRNA /cds=(226,2802) /gb=NM_013982 /gi=7669529 /ug=Hs.408515 /len=3044
PNN	Hs.409965	AGTAGC	6	4.8	29	23	6	>gnl|UG|Hs#S1569595 H.sapiens mRNA for MEMA protein /cds=(407,2167) /gb=Y09703 /gi=4581462 /ug=Hs.409965 /len=3278
ROBO3	Hs.435621	GCCGGA	6	6.5	39	33	6	>gnl|UG|Hs#S19727682 Homo sapiens roundabout-like protein 3 (ROBO3) mRNA, complete cds /cds=(193,4353) /gb=AY509035 /gi=46395047 /ug=Hs.435621 /len=4569
	Hs.512641	GGCCCA	6	4.7	28	22	6	>gnl|UG|Hs#S17092601 Homo sapiens clone DNA87976 PCDHB10 (UNQ1906) mRNA, complete cds /cds=(179,2581) /gb=AY358720 /gi=37182560 /ug=Hs.512641 /len=3288
GSDMDC1	Hs.118983	AGGGC	5	4	20	15	5	>gnl|UG|Hs#S16884763 Homo sapiens cDNA FLJ46051 fis, clone SYNOV4000598 /cds=(457,2010) /gb=AK127941 /gi=34535073 /ug=Hs.118983 /len=3361
	Hs.356835	CATT	4	11.8	47	31	16	>gnl|UG|Hs#S4615050 Homo sapiens cDNA FLJ39084 fis, clone NT2RP7018871 /cds=(491,1024) /gb=AK096403 /gi=21755888 /ug=Hs.356835 /len=2242
	Hs.356835	CATT	4	11.8	47	35	12	>gnl|UG|Hs#S4615050 Homo sapiens cDNA FLJ39084 fis, clone NT2RP7018871 /cds=(491,1024) /gb=AK096403 /gi=21755888 /ug=Hs.356835 /len=2242
	Hs.31818	CCTT	4	12.5	50	42	8	>gnl|UG|Hs#S16884670 Homo sapiens cDNA FLJ46153 fis, clone TESTI4001037 /cds=(1856,2248) /gb=AK128034 /gi=34535204 /ug=Hs.31818 /len=3634
	Hs.31818	CCTT	4	12.5	50	46	4	>gnl|UG|Hs#S16884670 Homo sapiens cDNA FLJ46153 fis, clone TESTI4001037 /cds=(1856,2248) /gb=AK128034 /gi=34535204 /ug=Hs.31818 /len=3634
	Hs.356835	CATT	4	11.8	47	43	4	>gnl|UG|Hs#S4615050 Homo sapiens cDNA FLJ39084 fis, clone NT2RP7018871 /cds=(491,1024) /gb=AK096403 /gi=21755888 /ug=Hs.356835 /len=2242
	Hs.377097	CTGC	4	5	20	16	4	>gnl|UG|Hs#S4620961 Homo sapiens mRNA for FLJ00359 protein. /cds=(1,3172) /gb=AK090439 /gi=21748565 /ug=Hs.377097 /len=5833
TBP	Hs.1100	GCA	3	37	111	48	63	>gnl|UG|Hs#S1614 Human TATA-binding protein mRNA, complete cds. /cds=(242,1261) /gb=M55654 /gi=339491 /ug=Hs.1100 /len=1876
	Hs.170472	TGA	3	16	48	90	42	>gnl|UG|Hs#S1728089 Homo sapiens translocated promoter region (to activated MET oncogene) (TPR), mRNA /cds=(298,7347) /gb=NM_003292 /gi=4507658 /ug=Hs.170472 /len=7497
	Hs.400460	GCA	3	11.3	34	73	39	>gnl|UG|Hs#S572202 Homo sapiens alpha1A-voltage-dependent calcium channel mRNA, splice form BI-1-Vi-GGCAG, complete cds /cds=(218,7735) /gb=U79666 /gi=2281751 /ug=Hs.400460 /len=7827
HRC	Hs.436885	AGG	3	21	62	35	27	>gnl|UG|Hs#S1729398 Homo sapiens histidine rich calcium binding protein (HRC), mRNA /cds=(171,2270) /gb=NM_002152 /gi=4504486 /ug=Hs.436885 /len=2365
	Hs.108806	CAG	3	13.7	41	17	24	>gnl|UG|Hs#S1731430 Homo sapiens AT-binding transcription factor 1 (ATBF1), mRNA /cds=(674,11785) /gb=NM_006885 /gi=19923286 /ug=Hs.108806 /len=11893
	Hs.169488	CAG	3	20.7	62	38	24	>gnl|UG|Hs#S15631943 Homo sapiens dentatorubral-pallidoluysian atrophy (atrophin-1), mRNA (cDNA clone MGC:57647 IMAGE:4181592), complete cds /cds=(249,3824) /gb=BC051795 /gi=34193087 /ug=Hs.169488 /len=4382
	Hs.404	CAG	3	41	123	102	21	>gnl|UG|Hs#S1729108 Homo sapiens myeloid/lymphoid or mixed-lineage leukemia (trithorax homolog, Drosophila); translocated to, 3 (MLLT3), mRNA /cds=(196,1902) /gb=NM_004529 /gi=4758719 /ug=Hs.404 /len=3376
TBP	Hs.1100	GCA	3	37	111	90	21	>gnl|UG|Hs#S1614 Human TATA-binding protein mRNA, complete cds. /cds=(242,1261) /gb=M55654 /gi=339491 /ug=Hs.1100 /len=1876
	Hs.400460	GCA	3	11.3	34	13	21	>gnl|UG|Hs#S572202 Homo sapiens alpha1A-voltage-dependent calcium channel mRNA, splice form BI-1-Vi-GGCAG, complete cds /cds=(218,7735) /gb=U79666 /gi=2281751 /ug=Hs.400460 /len=7827
TBP	Hs.1100	GCA	3	37	111	129	18	>gnl|UG|Hs#S1614 Human TATA-binding protein mRNA, complete cds. /cds=(242,1261) /gb=M55654 /gi=339491 /ug=Hs.1100 /len=1876
	Hs.169488	CAG	3	20.7	62	44	18	>gnl|UG|Hs#S15631943 Homo sapiens dentatorubral-pallidoluysian atrophy (atrophin-1), mRNA (cDNA clone MGC:57647 IMAGE:4181592), complete cds /cds=(249,3824) /gb=BC051795 /gi=34193087 /ug=Hs.169488 /len=4382
	Hs.356298	CAC	3	4.3	13	31	18	>gnl|UG|Hs#S14802218 Homo sapiens unknown mRNA /cds=(1304,2089) /gb=AY217347 /gi=28629831 /ug=Hs.356298 /len=2447
KIAA0476	Hs.6684	CAG	3	19	57	42	15	>gnl|UG|Hs#S1244992 Homo sapiens mRNA for KIAA0476 protein, partial cds /cds=(470,4729) /gb=AB007945 /gi=3413913 /ug=Hs.6684 /len=5525
ATXN2	Hs.76253	GCA	3	3	9	24	15	>gnl|UG|Hs#S1727763 Homo sapiens spinocerebellar ataxia 2 (olivopontocerebellar ataxia 2, autosomal dominant, ataxin 2) (SCA2), mRNA /cds=(163,4101) /gb=NM_002973 /gi=4506794 /ug=Hs.76253 /len=4481
	Hs.99915	GCA	3	3.7	11	26	15	>gnl|UG|Hs#S1728296 Homo sapiens androgen receptor (dihydrotestosterone receptor; testicular feminization; spinal and bulbar muscular atrophy; Kennedy disease) (AR), mRNA /cds=(1116,3878) /gb=NM_000044 /gi=21322251 /ug=Hs.99915 /len=4314
	Hs.169488	CAG	3	3	9	24	15	>gnl|UG|Hs#S15631943 Homo sapiens dentatorubral-pallidoluysian atrophy (atrophin-1), mRNA (cDNA clone MGC:57647 IMAGE:4181592), complete cds /cds=(249,3824) /gb=BC051795 /gi=34193087 /ug=Hs.169488 /len=4382
NCOA3	Hs.382168	GCA	3	29	87	72	15	>gnl|UG|Hs#S16175941 Homo sapiens nuclear receptor coactivator 3 (NCOA3), transcript variant 1, mRNA /cds=(206,4480) /gb=NM_181659 /gi=32307125 /ug=Hs.382168 /len=7935
TBP	Hs.1100	GCA	3	37	111	99	12	>gnl|UG|Hs#S1614 Human TATA-binding protein mRNA, complete cds. /cds=(242,1261) /gb=M55654 /gi=339491 /ug=Hs.1100 /len=1876
	Hs.63168	GGC	3	7.7	23	11	12	>gnl|UG|Hs#S2294634 Homo sapiens apoptosis, caspase activation inhibitor (AVEN), mRNA /cds=(53,1141) /gb=NM_020371 /gi=9966840 /ug=Hs.63168 /len=1549
TWIST1	Hs.66744	GGC	3	16.7	50	62	12	>gnl|UG|Hs#S4808858 Homo sapiens twist homolog 1 (acrocephalosyndactyly 3; Saethre-Chotzen syndrome) (Drosophila), mRNA (cDNA clone MGC:12800 IMAGE:4125830), complete cds /cds=(352,960) /gb=BC036704 /gi=33871573 /ug=Hs.66744 /len=1517
	Hs.99915	GCA	3	3.7	11	23	12	>gnl|UG|Hs#S1728296 Homo sapiens androgen receptor (dihydrotestosterone receptor; testicular feminization; spinal and bulbar muscular atrophy; Kennedy disease) (AR), mRNA /cds=(1116,3878) /gb=NM_000044 /gi=21322251 /ug=Hs.99915 /len=4314
E2F4	Hs.108371	CAG	3	19	57	69	12	>gnl|UG|Hs#S1726668 Homo sapiens E2F transcription factor 4, p107/p130-binding (E2F4), mRNA /cds=(64,1305) /gb=NM_001950 /gi=44829053 /ug=Hs.108371 /len=2100
	Hs.169488	CAG	3	20.7	62	50	12	>gnl|UG|Hs#S15631943 Homo sapiens dentatorubral-pallidoluysian atrophy (atrophin-1), mRNA (cDNA clone MGC:57647 IMAGE:4181592), complete cds /cds=(249,3824) /gb=BC051795 /gi=34193087 /ug=Hs.169488 /len=4382
	Hs.169488	CAG	3	3	9	21	12	>gnl|UG|Hs#S15631943 Homo sapiens dentatorubral-pallidoluysian atrophy (atrophin-1), mRNA (cDNA clone MGC:57647 IMAGE:4181592), complete cds /cds=(249,3824) /gb=BC051795 /gi=34193087 /ug=Hs.169488 /len=4382
	Hs.250696	CCT	3	9	27	15	12	>gnl|UG|Hs#S1730304 Homo sapiens DEAD (Asp-Glu-Ala-Asp) box polypeptide 17 (DDX17), transcript variant 1, mRNA /cds=(75,2264) /gb=NM_006386 /gi=38201709 /ug=Hs.250696 /len=4761
	Hs.380697	AGC	3	3	9	21	12	>gnl|UG|Hs#S4820059 Homo sapiens KIAA1202 protein (KIAA1202), mRNA /cds=(27,4508) /gb=XM_050478 /gi=27501317 /ug=Hs.380697 /len=6224
	Hs.396404	GCA	3	23.7	71	83	12	>gnl|UG|Hs#S4804 H.sapiens hbrm mRNA /cds=(223,4983) /gb=X72889 /gi=414116 /ug=Hs.396404 /len=5959
	Hs.400460	GCA	3	11.3	34	22	12	>gnl|UG|Hs#S572202 Homo sapiens alpha1A-voltage-dependent calcium channel mRNA, splice form BI-1-Vi-GGCAG, complete cds /cds=(218,7735) /gb=U79666 /gi=2281751 /ug=Hs.400460 /len=7827
TBP	Hs.1100	GCA	3	37	111	102	9	>gnl|UG|Hs#S1614 Human TATA-binding protein mRNA, complete cds. /cds=(242,1261) /gb=M55654 /gi=339491 /ug=Hs.1100 /len=1876
TNRC4	Hs.26047	CAG	3	13.7	41	32	9	>gnl|UG|Hs#S1731924 Homo sapiens trinucleotide repeat containing 4 (TNRC4), mRNA /cds=(791,2188) /gb=NM_007185 /gi=29788771 /ug=Hs.26047 /len=3237
	Hs.99915	GCA	3	3.7	11	20	9	>gnl|UG|Hs#S1728296 Homo sapiens androgen receptor (dihydrotestosterone receptor; testicular feminization; spinal and bulbar muscular atrophy; Kennedy disease) (AR), mRNA /cds=(1116,3878) /gb=NM_000044 /gi=21322251 /ug=Hs.99915 /len=4314
	Hs.103915	CCA	3	13.7	41	50	9	>gnl|UG|Hs#S816459 Human mRNA for KIAA0346 gene, partial cds. /cds=(382,5430) /gb=AB002344 /gi=20521008 /ug=Hs.103915 /len=6698
	Hs.103915	CAC	3	3.7	11	20	9	>gnl|UG|Hs#S816459 Human mRNA for KIAA0346 gene, partial cds. /cds=(382,5430) /gb=AB002344 /gi=20521008 /ug=Hs.103915 /len=6698
E2F4	Hs.108371	CAG	3	19	57	66	9	>gnl|UG|Hs#S1726668 Homo sapiens E2F transcription factor 4, p107/p130-binding (E2F4), mRNA /cds=(64,1305) /gb=NM_001950 /gi=44829053 /ug=Hs.108371 /len=2100
	Hs.112472	CAG	3	76.7	227	218	9	>gnl|UG|Hs#S16518754 Homo sapiens mastermind-like 2 (Drosophila) (MAML2), mRNA /cds=(1286,4756) /gb=NM_032427 /gi=33286443 /ug=Hs.112472 /len=5428
	Hs.115897	GCA	3	6.3	19	28	9	>gnl|UG|Hs#S2140213 Homo sapiens protocadherin 12 (PCDH12), mRNA /cds=(1212,4766) /gb=NM_016580 /gi=14589925 /ug=Hs.115897 /len=5210
FLJ14966	Hs.128196	CCT	3	4.3	13	22	9	>gnl|UG|Hs#S3602352 Homo sapiens cDNA FLJ14966 fis, clone THYRO1000034, weakly similar to TRICHOHYALIN /cds=(177,1706) /gb=AK027872 /gi=14042862 /ug=Hs.128196 /len=2374
	Hs.147566	TGA	3	29	87	78	9	>gnl|UG|Hs#S18602588 Homo sapiens LOC389783 (LOC389783), mRNA /cds=(1,369) /gb=XM_374303 /gi=41149048 /ug=Hs.147566 /len=502
FOXE1	Hs.159234	GCC	3	16	48	39	9	>gnl|UG|Hs#S705666 Human DNA binding protein FKHL15 (FKHL15) mRNA, complete cds /cds=(689,1819) /gb=U89995 /gi=2078532 /ug=Hs.159234 /len=3510
	Hs.169488	CAG	3	20.7	62	71	9	>gnl|UG|Hs#S15631943 Homo sapiens dentatorubral-pallidoluysian atrophy (atrophin-1), mRNA (cDNA clone MGC:57647 IMAGE:4181592), complete cds /cds=(249,3824) /gb=BC051795 /gi=34193087 /ug=Hs.169488 /len=4382
	Hs.169488	CAG	3	3	9	18	9	>gnl|UG|Hs#S15631943 Homo sapiens dentatorubral-pallidoluysian atrophy (atrophin-1), mRNA (cDNA clone MGC:57647 IMAGE:4181592), complete cds /cds=(249,3824) /gb=BC051795 /gi=34193087 /ug=Hs.169488 /len=4382
EPPK1	Hs.200412	GCC	3	10	31	22	9	>gnl|UG|Hs#S3543268 Homo sapiens EPPK1 mRNA for epiplakin 1, complete cds. /cds=(89,15286) /gb=AB051895 /gi=13548674 /ug=Hs.200412 /len=15534
EPPK1	Hs.200412	GCC	3	10	31	22	9	>gnl|UG|Hs#S3543268 Homo sapiens EPPK1 mRNA for epiplakin 1, complete cds. /cds=(89,15286) /gb=AB051895 /gi=13548674 /ug=Hs.200412 /len=15534
EPPK1	Hs.200412	GCC	3	10	31	22	9	>gnl|UG|Hs#S3543268 Homo sapiens EPPK1 mRNA for epiplakin 1, complete cds. /cds=(89,15286) /gb=AB051895 /gi=13548674 /ug=Hs.200412 /len=15534
EPPK1	Hs.200412	GCC	3	10	31	22	9	>gnl|UG|Hs#S3543268 Homo sapiens EPPK1 mRNA for epiplakin 1, complete cds. /cds=(89,15286) /gb=AB051895 /gi=13548674 /ug=Hs.200412 /len=15534
EPPK1	Hs.200412	GCC	3	10	31	22	9	>gnl|UG|Hs#S3543268 Homo sapiens EPPK1 mRNA for epiplakin 1, complete cds. /cds=(89,15286) /gb=AB051895 /gi=13548674 /ug=Hs.200412 /len=15534
NCOA3	Hs.382168	GCA	3	29	87	78	9	>gnl|UG|Hs#S16175941 Homo sapiens nuclear receptor coactivator 3 (NCOA3), transcript variant 1, mRNA /cds=(206,4480) /gb=NM_181659 /gi=32307125 /ug=Hs.382168 /len=7935
	Hs.396404	GCA	3	23.7	71	80	9	>gnl|UG|Hs#S4804 H.sapiens hbrm mRNA /cds=(223,4983) /gb=X72889 /gi=414116 /ug=Hs.396404 /len=5959
	Hs.400460	GCA	3	11.3	34	43	9	>gnl|UG|Hs#S572202 Homo sapiens alpha1A-voltage-dependent calcium channel mRNA, splice form BI-1-Vi-GGCAG, complete cds /cds=(218,7735) /gb=U79666 /gi=2281751 /ug=Hs.400460 /len=7827
KIAA2018	Hs.439631	AGC	3	14.3	43	34	9	>gnl|UG|Hs#S15643085 Homo sapiens similar to K06A9.1b.p (KIAA2018), mRNA /cds=(1,6570) /gb=XM_291062 /gi=42656798 /ug=Hs.439631 /len=7769
GDF7	Hs.447688	GGC	3	8.7	26	35	9	>gnl|UG|Hs#S16507512 Homo sapiens growth differentiation factor 7 mRNA, complete cds /cds=(577,1929) /gb=AF522369 /gi=33187731 /ug=Hs.447688 /len=1994
	Hs.454861	GAG	3	13	39	30	9	>gnl|UG|Hs#S3218953 Homo sapiens cell division cycle 2-like 1 (PITSLRE proteins) (CDC2L1), transcript variant 1, mRNA /cds=(112,2499) /gb=NM_001787 /gi=10835054 /ug=Hs.454861 /len=2525
TBP	Hs.1100	GCA	3	37	111	105	6	>gnl|UG|Hs#S1614 Human TATA-binding protein mRNA, complete cds. /cds=(242,1261) /gb=M55654 /gi=339491 /ug=Hs.1100 /len=1876
KIAA0476	Hs.6684	CAG	3	19	57	51	6	>gnl|UG|Hs#S1244992 Homo sapiens mRNA for KIAA0476 protein, partial cds /cds=(470,4729) /gb=AB007945 /gi=3413913 /ug=Hs.6684 /len=5525
	Hs.81234	GGA	3	3.3	10	16	6	>gnl|UG|Hs#S1244982 Homo sapiens mRNA for KIAA0466 protein, partial cds. /cds=(41,3685) /gb=AB007935 /gi=14133204 /ug=Hs.81234 /len=6588
	Hs.100527	GCA	3	2.3	7	13	6	>gnl|UG|Hs#S1367662 Homo sapiens mRNA for KIAA0902 protein, partial cds /cds=(406,3138) /gb=AB020709 /gi=4240292 /ug=Hs.100527 /len=4349
	Hs.108806	CGG	3	21.3	64	70	6	>gnl|UG|Hs#S1731430 Homo sapiens AT-binding transcription factor 1 (ATBF1), mRNA /cds=(674,11785) /gb=NM_006885 /gi=19923286 /ug=Hs.108806 /len=11893
FLJ14966	Hs.128196	CCT	3	4.3	13	19	6	>gnl|UG|Hs#S3602352 Homo sapiens cDNA FLJ14966 fis, clone THYRO1000034, weakly similar to TRICHOHYALIN /cds=(177,1706) /gb=AK027872 /gi=14042862 /ug=Hs.128196 /len=2374
	Hs.149532	GCG	3	10.3	31	25	6	>gnl|UG|Hs#S4553839 Homo sapiens hypothetical protein MGC45491, mRNA (cDNA clone MGC:45491 IMAGE:5497384), complete cds /cds=(392,1063) /gb=BC032706 /gi=21619785 /ug=Hs.149532 /len=3101
	Hs.169488	CAG	3	20.7	62	56	6	>gnl|UG|Hs#S15631943 Homo sapiens dentatorubral-pallidoluysian atrophy (atrophin-1), mRNA (cDNA clone MGC:57647 IMAGE:4181592), complete cds /cds=(249,3824) /gb=BC051795 /gi=34193087 /ug=Hs.169488 /len=4382
TAF7L	Hs.223806	ATG	3	21.3	64	58	6	>gnl|UG|Hs#S11046980 Homo sapiens TAF7-like RNA polymerase II, TATA box binding protein (TBP)-associated factor, 50kDa, mRNA (cDNA clone MGC:50682 IMAGE:6154641), complete cds /cds=(13,1401) /gb=BC043391 /gi=27694371 /ug=Hs.223806 /len=2357
KIAA0720	Hs.284232	GAG	3	17.7	53	47	6	>gnl|UG|Hs#S16890144 Homo sapiens mRNA for FLJ00260 protein /cds=(729,3497) /gb=AK131074 /gi=34526492 /ug=Hs.284232 /len=4967
	Hs.287994	GCA	3	3	9	15	6	>gnl|UG|Hs#S2330698 Homo sapiens silencing mediator of retinoic acid and thyroid hormone receptor extended isoform (SMRTE) mRNA, complete cds /cds=(157,7680) /gb=AF125672 /gi=4559297 /ug=Hs.287994 /len=8686
	Hs.287994	GCA	3	2.7	8	14	6	>gnl|UG|Hs#S2330698 Homo sapiens silencing mediator of retinoic acid and thyroid hormone receptor extended isoform (SMRTE) mRNA, complete cds /cds=(157,7680) /gb=AF125672 /gi=4559297 /ug=Hs.287994 /len=8686
	Hs.287994	GCA	3	2.7	8	14	6	>gnl|UG|Hs#S2330698 Homo sapiens silencing mediator of retinoic acid and thyroid hormone receptor extended isoform (SMRTE) mRNA, complete cds /cds=(157,7680) /gb=AF125672 /gi=4559297 /ug=Hs.287994 /len=8686
	Hs.290921	CAG	3	3.3	10	16	6	>gnl|UG|Hs#S15644733 Homo sapiens polymerase (DNA directed), gamma, mRNA (cDNA clone MGC:57709 IMAGE:6042595), complete cds /cds=(252,3971) /gb=BC050559 /gi=29791647 /ug=Hs.290921 /len=4503
	Hs.290921	AGC	3	3	9	15	6	>gnl|UG|Hs#S15644733 Homo sapiens polymerase (DNA directed), gamma, mRNA (cDNA clone MGC:57709 IMAGE:6042595), complete cds /cds=(252,3971) /gb=BC050559 /gi=29791647 /ug=Hs.290921 /len=4503
	Hs.301743	GCT	3	4.7	14	8	6	>gnl|UG|Hs#S4820352 Homo sapiens solute carrier family 39 (zinc transporter), member 14 (SLC39A14), mRNA /cds=(1,1674) /gb=XM_046677 /gi=41148426 /ug=Hs.301743 /len=4649
NUMBL	Hs.326953	CAG	3	21.3	65	59	6	>gnl|UG|Hs#S1368474 Homo sapiens NUMB-R protein (NUMB-R) mRNA, complete cds /cds=(210,2039) /gb=AF015041 /gi=4102706 /ug=Hs.326953 /len=2853
	Hs.333157	GAG	3	10.7	32	26	6	>gnl|UG|Hs#S2294312 Homo sapiens hypothetical protein FLJ20674 (FLJ20674), mRNA /cds=(279,1901) /gb=NM_019086 /gi=40254890 /ug=Hs.333157 /len=2882
LOC219688	Hs.350848	GAG	3	17.3	52	58	6	>gnl|UG|Hs#S18602498 Homo sapiens similar to RIKEN cDNA E130012A19 (LOC387640), mRNA /cds=(1,2475) /gb=XM_370534 /gi=41149356 /ug=Hs.350848 /len=4096
C14orf21	Hs.352800	GAG	3	8.7	26	32	6	>gnl|UG|Hs#S6163430 Homo sapiens mRNA for KIAA2021 protein. /cds=(58,2004) /gb=AB095941 /gi=24899205 /ug=Hs.352800 /len=6033
C14orf21	Hs.352800	GGA	3	3.7	11	17	6	>gnl|UG|Hs#S6163430 Homo sapiens mRNA for KIAA2021 protein. /cds=(58,2004) /gb=AB095941 /gi=24899205 /ug=Hs.352800 /len=6033
	Hs.388469	GGC	3	17.7	53	47	6	>gnl|UG|Hs#S3837872 Homo sapiens calpain, small subunit 1, mRNA (cDNA clone MGC:20290 IMAGE:4120579), complete cds /cds=(66,1034) /gb=BC011903 /gi=33873870 /ug=Hs.388469 /len=1579
	Hs.400460	GCA	3	11.3	34	40	6	>gnl|UG|Hs#S572202 Homo sapiens alpha1A-voltage-dependent calcium channel mRNA, splice form BI-1-Vi-GGCAG, complete cds /cds=(218,7735) /gb=U79666 /gi=2281751 /ug=Hs.400460 /len=7827
	Hs.438904	AGC	3	2.3	7	13	6	>gnl|UG|Hs#S3437942 Homo sapiens retinoic acid induced 1 (RAI1), mRNA /cds=(470,6190) /gb=NM_030665 /gi=40807476 /ug=Hs.438904 /len=7668
	Hs.438904	CAG	3	3	9	15	6	>gnl|UG|Hs#S3437942 Homo sapiens retinoic acid induced 1 (RAI1), mRNA /cds=(470,6190) /gb=NM_030665 /gi=40807476 /ug=Hs.438904 /len=7668
TBP	Hs.1100	GCA	3	37	111	114	3	>gnl|UG|Hs#S1614 Human TATA-binding protein mRNA, complete cds. /cds=(242,1261) /gb=M55654 /gi=339491 /ug=Hs.1100 /len=1876
TBP	Hs.1100	GCA	3	37	111	108	3	>gnl|UG|Hs#S1614 Human TATA-binding protein mRNA, complete cds. /cds=(242,1261) /gb=M55654 /gi=339491 /ug=Hs.1100 /len=1876
	Hs.7943	TGA	3	9	27	24	3	>gnl|UG|Hs#S1731207 Homo sapiens chromosome 19 open reading frame 2 (C19orf2), transcript variant 1, mRNA /cds=(31,1638) /gb=NM_003796 /gi=19924158 /ug=Hs.7943 /len=2295
	Hs.7943	TGA	3	2.3	7	10	3	>gnl|UG|Hs#S1731207 Homo sapiens chromosome 19 open reading frame 2 (C19orf2), transcript variant 1, mRNA /cds=(31,1638) /gb=NM_003796 /gi=19924158 /ug=Hs.7943 /len=2295
SRPX	Hs.15154	GCT	3	14.7	44	41	3	>gnl|UG|Hs#S1730396 Homo sapiens sushi-repeat-containing protein, X-linked (SRPX), mRNA /cds=(88,1482) /gb=NM_006307 /gi=21314639 /ug=Hs.15154 /len=1999
PPM1G	Hs.17883	GAA	3	5.7	17	14	3	>gnl|UG|Hs#S15638180 Homo sapiens protein phosphatase 1G (formerly 2C), magnesium-dependent, gamma isoform (PPM1G), transcript variant 1, mRNA /cds=(208,1848) /gb=NM_177983 /gi=29826281 /ug=Hs.17883 /len=2265
PPM1G	Hs.17883	AAG	3	4	12	9	3	>gnl|UG|Hs#S15638180 Homo sapiens protein phosphatase 1G (formerly 2C), magnesium-dependent, gamma isoform (PPM1G), transcript variant 1, mRNA /cds=(208,1848) /gb=NM_177983 /gi=29826281 /ug=Hs.17883 /len=2265
ZNF365	Hs.22653	GCA	3	4	12	15	3	>gnl|UG|Hs#S1367602 Homo sapiens mRNA for KIAA0844 protein, partial cds /cds=(185,1501) /gb=AB020651 /gi=4240176 /ug=Hs.22653 /len=4158
	Hs.24049	GGA	3	12.7	38	35	3	>gnl|UG|Hs#S19765525 Homo sapiens golgi autoantigen, golgin subfamily a, 2, mRNA (cDNA clone MGC:78452 IMAGE:6340972), complete cds /cds=(50,3022) /gb=BC069268 /gi=46812678 /ug=Hs.24049 /len=4305
RAB11FIP5	Hs.24557	CCA	3	5	15	12	3	>gnl|UG|Hs#S1367617 Homo sapiens mRNA for KIAA0857 protein, partial cds. /cds=(1,2203) /gb=AB020664 /gi=4240202 /ug=Hs.24557 /len=4341
	Hs.74569	GCG	3	16	47	44	3	>gnl|UG|Hs#S6686924 Homo sapiens pleckstrin homology domain containing, family M (with RUN domain) member 2, mRNA (cDNA clone IMAGE:5590182), partial cds /cds=(1,3290) /gb=BC040441 /gi=26251858 /ug=Hs.74569 /len=4172
BRD2	Hs.75243	GAG	3	12.7	38	35	3	>gnl|UG|Hs#S1730907 Homo sapiens bromodomain containing 2 (BRD2), mRNA /cds=(1702,4107) /gb=NM_005104 /gi=12408641 /ug=Hs.75243 /len=4693
	Hs.77575	CTG	3	4	12	9	3	>gnl|UG|Hs#S3355569 Homo sapiens asparagine-linked glycosylation 12 homolog (yeast, alpha-1,6-mannosyltransferase) (ALG12), mRNA /cds=(227,1693) /gb=NM_024105 /gi=22507387 /ug=Hs.77575 /len=2333
	Hs.77858	CAC	3	11.7	35	32	3	>gnl|UG|Hs#S3795 H.sapiens mRNA for Mox-2 /cds=(266,1177) /gb=X82629 /gi=732790 /ug=Hs.77858 /len=2357
	Hs.77858	CAC	3	11.7	35	38	3	>gnl|UG|Hs#S3795 H.sapiens mRNA for Mox-2 /cds=(266,1177) /gb=X82629 /gi=732790 /ug=Hs.77858 /len=2357
	Hs.78202	GAG	3	5	15	12	3	>gnl|UG|Hs#S1727869 Homo sapiens SWI/SNF related, matrix associated, actin dependent regulator of chromatin, subfamily a, member 4 (SMARCA4), mRNA /cds=(277,5220) /gb=NM_003072 /gi=21071055 /ug=Hs.78202 /len=5681
	Hs.79077	AGG	3	7.3	22	25	3	>gnl|UG|Hs#S2139456 Homo sapiens family with sequence similarity 38, member A (FAM38A), mRNA /cds=(3,6110) /gb=NM_014745 /gi=7662013 /ug=Hs.79077 /len=6368
	Hs.79077	GGA	3	2.7	8	11	3	>gnl|UG|Hs#S2139456 Homo sapiens family with sequence similarity 38, member A (FAM38A), mRNA /cds=(3,6110) /gb=NM_014745 /gi=7662013 /ug=Hs.79077 /len=6368
	Hs.79077	GAG	3	3	9	12	3	>gnl|UG|Hs#S2139456 Homo sapiens family with sequence similarity 38, member A (FAM38A), mRNA /cds=(3,6110) /gb=NM_014745 /gi=7662013 /ug=Hs.79077 /len=6368
CHRNA3	Hs.89605	GCT	3	10.7	32	29	3	>gnl|UG|Hs#S1726472 Homo sapiens cholinergic receptor, nicotinic, alpha polypeptide 3 (CHRNA3), mRNA /cds=(187,1704) /gb=NM_000743 /gi=19923121 /ug=Hs.89605 /len=3020
	Hs.93029	GGC	3	6.3	19	16	3	>gnl|UG|Hs#S4546218 Homo sapiens sparc/osteonectin, cwcv and kazal-like domains proteoglycan (testican), mRNA (cDNA clone MGC:26308 IMAGE:4821322), complete cds /cds=(133,1452) /gb=BC030691 /gi=34194214 /ug=Hs.93029 /len=4823
FZD1	Hs.94234	CCG	3	4.7	14	17	3	>gnl|UG|Hs#S1263959 Homo sapiens mRNA for frizzled-1, complete cds. /cds=(414,2357) /gb=AB017363 /gi=3927882 /ug=Hs.94234 /len=4350
	Hs.97266	CAG	3	3.7	11	8	3	>gnl|UG|Hs#S3803675 Homo sapiens protocadherin 18 (PCDH18), mRNA /cds=(388,3795) /gb=NM_019035 /gi=38788468 /ug=Hs.97266 /len=5156
	Hs.97393	GGA	3	17.7	53	50	3	>gnl|UG|Hs#S4392416 Homo sapiens mRNA for ALMS1 protein /cds=(112,12621) /gb=AJ417593 /gi=20067380 /ug=Hs.97393 /len=12928
	Hs.100527	GCA	3	2.3	7	10	3	>gnl|UG|Hs#S1367662 Homo sapiens mRNA for KIAA0902 protein, partial cds /cds=(406,3138) /gb=AB020709 /gi=4240292 /ug=Hs.100527 /len=4349
	Hs.102506	GCT	3	7.3	22	25	3	>gnl|UG|Hs#S1729174 Homo sapiens eukaryotic translation initiation factor 2-alpha kinase 3 (EIF2AK3), mRNA /cds=(303,3650) /gb=NM_004836 /gi=21361154 /ug=Hs.102506 /len=4662
ZNF384	Hs.103315	CAG	3	16.3	49	46	3	>gnl|UG|Hs#S4392126 Homo sapiens zinc finger protein 384 (ZNF384), mRNA /cds=(293,1843) /gb=NM_133476 /gi=36054193 /ug=Hs.103315 /len=2906
	Hs.117333	GCA	3	8.3	25	22	3	>gnl|UG|Hs#S4819948 Homo sapiens KIAA1093 protein (KIAA1093), mRNA /cds=(195,5366) /gb=XM_039385 /gi=27501258 /ug=Hs.117333 /len=5925
	Hs.119651	CCG	3	5	15	12	3	>gnl|UG|Hs#S1730193 Homo sapiens glypican 3 (GPC3), mRNA /cds=(191,1933) /gb=NM_004484 /gi=5360213 /ug=Hs.119651 /len=2382
	Hs.128715	CAG	3	3.7	11	8	3	>gnl|UG|Hs#S4822888 Homo sapiens hypothetical LOC129881 (LOC129881), mRNA /cds=(79,1737) /gb=XM_059384 /gi=42656530 /ug=Hs.128715 /len=1837
MAGEC1	Hs.132194	CTC	3	5.3	16	19	3	>gnl|UG|Hs#S1090425 Homo sapiens cancer/testis antigen CT7 mRNA, complete cds /cds=(287,3715) /gb=AF056334 /gi=3252908 /ug=Hs.132194 /len=4265
MAF	Hs.134859	GCG	3	2.7	8	11	3	>gnl|UG|Hs#S1090891 Homo sapiens short form transcription factor C-MAF (c-maf) mRNA, complete cds /cds=(808,1929) /gb=AF055376 /gi=3335147 /ug=Hs.134859 /len=4246
MAF	Hs.134859	CGG	3	2.3	7	10	3	>gnl|UG|Hs#S1090891 Homo sapiens short form transcription factor C-MAF (c-maf) mRNA, complete cds /cds=(808,1929) /gb=AF055376 /gi=3335147 /ug=Hs.134859 /len=4246
MOG	Hs.141308	CTC	3	8.3	26	23	3	>gnl|UG|Hs#S5517783 Homo sapiens myelin oligodendrocyte glycoprotein, mRNA (cDNA clone MGC:26137 IMAGE:4791512), complete cds /cds=(119,1006) /gb=BC035938 /gi=23270926 /ug=Hs.141308 /len=2483
ZBTB33	Hs.143604	TGA	3	7.7	23	20	3	>gnl|UG|Hs#S10817805 Homo sapiens cDNA clone MGC:42760 IMAGE:4828271, complete cds /cds=(229,2250) /gb=BC042753 /gi=27502906 /ug=Hs.143604 /len=5228
ZBTB33	Hs.143604	GAT	3	4.7	14	11	3	>gnl|UG|Hs#S10817805 Homo sapiens cDNA clone MGC:42760 IMAGE:4828271, complete cds /cds=(229,2250) /gb=BC042753 /gi=27502906 /ug=Hs.143604 /len=5228
	Hs.143648	CAA	3	8.3	25	28	3	>gnl|UG|Hs#S1729402 Homo sapiens insulin receptor substrate 2 (IRS2), mRNA /cds=(515,4531) /gb=NM_003749 /gi=38683859 /ug=Hs.143648 /len=7014
	Hs.146550	GGA	3	5.7	17	20	3	>gnl|UG|Hs#S3220052 Homo sapiens myosin, heavy polypeptide 9, non-muscle (MYH9), mRNA /cds=(1,5883) /gb=NM_002473 /gi=22507396 /ug=Hs.146550 /len=7274
	Hs.149532	GCG	3	10.3	31	28	3	>gnl|UG|Hs#S4553839 Homo sapiens hypothetical protein MGC45491, mRNA (cDNA clone MGC:45491 IMAGE:5497384), complete cds /cds=(392,1063) /gb=BC032706 /gi=21619785 /ug=Hs.149532 /len=3101
OXA1L	Hs.151134	AGC	3	4.3	13	16	3	>gnl|UG|Hs#S12743906 human full-length cDNA clone CS0DM002YP20 of Fetal liver of Homo sapiens (human) /cds=(286,1545) /gb=BX248001 /gi=28193181 /ug=Hs.151134 /len=1717
	Hs.155079	GTC	3	4.3	13	16	3	>gnl|UG|Hs#S1730344 Homo sapiens protein phosphatase 2, regulatory subunit B (B56), alpha isoform (PPP2R5A), mRNA /cds=(575,2035) /gb=NM_006243 /gi=30795205 /ug=Hs.155079 /len=3145
	Hs.155560	ATG	3	5.7	16	13	3	>gnl|UG|Hs#S3218949 Homo sapiens calnexin (CANX), mRNA /cds=(112,1890) /gb=NM_001746 /gi=31542290 /ug=Hs.155560 /len=4191
	Hs.160557	TGC	3	3.7	11	8	3	>gnl|UG|Hs#S3218970 Homo sapiens nuclear factor of kappa light polypeptide gene enhancer in B-cells 1 (p105) (NFKB1), mRNA /cds=(468,3377) /gb=NM_003998 /gi=34577121 /ug=Hs.160557 /len=4104
	Hs.169228	GAA	3	4	12	9	3	>gnl|UG|Hs#S3880862 Homo sapiens delta-like 1 homolog (Drosophila), mRNA (cDNA clone MGC:20310 IMAGE:4130556), complete cds /cds=(150,1301) /gb=BC014015 /gi=33878339 /ug=Hs.169228 /len=1568
	Hs.169488	CAG	3	20.7	62	59	3	>gnl|UG|Hs#S15631943 Homo sapiens dentatorubral-pallidoluysian atrophy (atrophin-1), mRNA (cDNA clone MGC:57647 IMAGE:4181592), complete cds /cds=(249,3824) /gb=BC051795 /gi=34193087 /ug=Hs.169488 /len=4382
	Hs.169488	CAG	3	3	9	12	3	>gnl|UG|Hs#S15631943 Homo sapiens dentatorubral-pallidoluysian atrophy (atrophin-1), mRNA (cDNA clone MGC:57647 IMAGE:4181592), complete cds /cds=(249,3824) /gb=BC051795 /gi=34193087 /ug=Hs.169488 /len=4382
	Hs.173448	CTC	3	9.7	29	26	3	>gnl|UG|Hs#S892234 Homo sapiens KIAA0418 mRNA, partial cds /cds=(239,3208) /gb=AB007878 /gi=2887410 /ug=Hs.173448 /len=5504
LOC56964	Hs.177557	AGG	3	3.7	11	8	3	>gnl|UG|Hs#S18251848 Homo sapiens hypothetical protein from EUROIMAGE 384293, mRNA (cDNA clone MGC:75315 IMAGE:5742386), complete cds /cds=(102,2162) /gb=BC064626 /gi=40352835 /ug=Hs.177557 /len=2445
	Hs.178470	CTG	3	8	24	27	3	>gnl|UG|Hs#S3438816 Homo sapiens hypothetical protein FLJ22662 (FLJ22662), mRNA /cds=(162,1820) /gb=NM_024829 /gi=47174862 /ug=Hs.178470 /len=1963
C14orf4	Hs.179260	AGC	3	3	9	12	3	>gnl|UG|Hs#S16592071 Homo sapiens chromosome 14 open reading frame 4 (C14orf4), mRNA /cds=(900,3290) /gb=NM_024496 /gi=38327635 /ug=Hs.179260 /len=4166
C14orf4	Hs.179260	CAG	3	3.3	10	13	3	>gnl|UG|Hs#S16592071 Homo sapiens chromosome 14 open reading frame 4 (C14orf4), mRNA /cds=(900,3290) /gb=NM_024496 /gi=38327635 /ug=Hs.179260 /len=4166
	Hs.183858	CAA	3	3.7	11	8	3	>gnl|UG|Hs#S20056146 Homo sapiens transcriptional intermediary factor 1 (TIF1), transcript variant 1, mRNA /cds=(216,3368) /gb=NM_015905 /gi=47419910 /ug=Hs.183858 /len=4007
	Hs.189422	CCT	3	7.3	22	19	3	>gnl|UG|Hs#S16820066 Homo sapiens mRNA; cDNA DKFZp686E0469 (from clone DKFZp686E0469); complete cds /cds=(262,3063) /gb=BX640796 /gi=34364915 /ug=Hs.189422 /len=7447
C14orf92	Hs.194035	CAG	3	2.7	8	11	3	>gnl|UG|Hs#S1263796 Homo sapiens mRNA for KIAA0737 protein, partial cds /cds=(9,1898) /gb=AB018280 /gi=3882194 /ug=Hs.194035 /len=4174
ch-TOG	Hs.201253	CCT	3	4.7	14	11	3	>gnl|UG|Hs#S2476 Homo sapiens mRNA for KIAA0097 protein, partial cds. /cds=(30,6146) /gb=D43948 /gi=603950 /ug=Hs.201253 /len=6628
	Hs.203581	AGA	3	6.7	20	23	3	>gnl|UG|Hs#S3355540 Homo sapiens DEAD (Asp-Glu-Ala-Asp) box polypeptide 54 (DDX54), mRNA /cds=(29,2677) /gb=NM_024072 /gi=19923594 /ug=Hs.203581 /len=4380
	Hs.203581	AAG	3	3	9	12	3	>gnl|UG|Hs#S3355540 Homo sapiens DEAD (Asp-Glu-Ala-Asp) box polypeptide 54 (DDX54), mRNA /cds=(29,2677) /gb=NM_024072 /gi=19923594 /ug=Hs.203581 /len=4380
	Hs.209119	GCT	3	8.3	25	22	3	>gnl|UG|Hs#S4046438 Homo sapiens 1-acylglycerol-3-phosphate O-acyltransferase 2 (lysophosphatidic acid acyltransferase, beta), mRNA (cDNA clone MGC:4058 IMAGE:2823580), complete cds /cds=(52,891) /gb=BC019292 /gi=17939647 /ug=Hs.209119 /len=1533
	Hs.220324	GAG	3	9.3	28	31	3	>gnl|UG|Hs#S3220224 Homo sapiens NAD kinase (FLJ13052), mRNA /cds=(206,1978) /gb=NM_023018 /gi=20070325 /ug=Hs.220324 /len=3676
CSDA	Hs.221889	GCC	3	4.3	13	10	3	>gnl|UG|Hs#S1726544 Homo sapiens cold shock domain protein A (CSDA), mRNA /cds=(195,1313) /gb=NM_003651 /gi=21359983 /ug=Hs.221889 /len=1931
FLJ20097	Hs.222282	TAG	3	4	12	9	3	>gnl|UG|Hs#S3603019 Homo sapiens mRNA for KIAA1861 protein, partial cds. /cds=(2140,3813) /gb=AB058764 /gi=14017938 /ug=Hs.222282 /len=5502
	Hs.227133	GAG	3	10.7	32	29	3	>gnl|UG|Hs#S2139567 Homo sapiens apoptotic chromatin condensation inducer 1 (ACIN1), mRNA /cds=(328,4353) /gb=NM_014977 /gi=7662237 /ug=Hs.227133 /len=4935
COL6A3	Hs.233240	GCT	3	3.7	11	14	3	>gnl|UG|Hs#S1728837 Homo sapiens collagen, type VI, alpha 3 (COL6A3), transcript variant 1, mRNA /cds=(256,9786) /gb=NM_004369 /gi=4758027 /ug=Hs.233240 /len=10558
FLJ33817	Hs.234572	GAG	3	3	9	12	3	>gnl|UG|Hs#S4284344 Homo sapiens mRNA for FLJ00182 protein. /cds=(1,2819) /gb=AK074111 /gi=18676569 /ug=Hs.234572 /len=4429
GATA4	Hs.243987	GCC	3	6.7	20	17	3	>gnl|UG|Hs#S1726814 Homo sapiens GATA binding protein 4 (GATA4), mRNA /cds=(519,1847) /gb=NM_002052 /gi=33188460 /ug=Hs.243987 /len=3372
	Hs.255996	CAG	3	9.7	29	32	3	>gnl|UG|Hs#S4807636 Homo sapiens decapping enzyme hDcp1b (DCP1B), mRNA /cds=(81,1934) /gb=NM_152640 /gi=40548402 /ug=Hs.255996 /len=2105
	Hs.275999	CAG	3	4	12	9	3	>gnl|UG|Hs#S3217531 Homo sapiens mRNA for putative protein kinase (WNK1 gene) /cds=(1,7149) /gb=AJ296290 /gi=11125347 /ug=Hs.275999 /len=7149
ALPP	Hs.284255	CTG	3	4	12	9	3	>gnl|UG|Hs#S3991959 Homo sapiens alkaline phosphatase, placental (Regan isozyme), mRNA (cDNA clone MGC:5096 IMAGE:3460735), complete cds /cds=(67,1674) /gb=BC009647 /gi=16307117 /ug=Hs.284255 /len=2768
TLE3	Hs.287362	GCA	3	3.7	11	8	3	>gnl|UG|Hs#S2649390 Homo sapiens mRNA for KIAA1547 protein, partial cds. /cds=(793,3384) /gb=AB046767 /gi=10047158 /ug=Hs.287362 /len=5205
	Hs.287994	GCA	3	3	9	12	3	>gnl|UG|Hs#S2330698 Homo sapiens silencing mediator of retinoic acid and thyroid hormone receptor extended isoform (SMRTE) mRNA, complete cds /cds=(157,7680) /gb=AF125672 /gi=4559297 /ug=Hs.287994 /len=8686
	Hs.287994	GCA	3	2.7	8	11	3	>gnl|UG|Hs#S2330698 Homo sapiens silencing mediator of retinoic acid and thyroid hormone receptor extended isoform (SMRTE) mRNA, complete cds /cds=(157,7680) /gb=AF125672 /gi=4559297 /ug=Hs.287994 /len=8686
	Hs.287994	GCA	3	2.7	8	11	3	>gnl|UG|Hs#S2330698 Homo sapiens silencing mediator of retinoic acid and thyroid hormone receptor extended isoform (SMRTE) mRNA, complete cds /cds=(157,7680) /gb=AF125672 /gi=4559297 /ug=Hs.287994 /len=8686
	Hs.287994	GCA	3	3.7	11	14	3	>gnl|UG|Hs#S2330698 Homo sapiens silencing mediator of retinoic acid and thyroid hormone receptor extended isoform (SMRTE) mRNA, complete cds /cds=(157,7680) /gb=AF125672 /gi=4559297 /ug=Hs.287994 /len=8686
LTBP3	Hs.289019	CTG	3	3.3	10	13	3	>gnl|UG|Hs#S2655090 Homo sapiens mRNA for FLJ00070 protein, partial cds /cds=(30,4178) /gb=AK024477 /gi=10440467 /ug=Hs.289019 /len=4439
LTBP3	Hs.289019	TGC	3	3.3	10	13	3	>gnl|UG|Hs#S2655090 Homo sapiens mRNA for FLJ00070 protein, partial cds /cds=(30,4178) /gb=AK024477 /gi=10440467 /ug=Hs.289019 /len=4439
LTBP3	Hs.289019	CTG	3	3.3	10	13	3	>gnl|UG|Hs#S2655090 Homo sapiens mRNA for FLJ00070 protein, partial cds /cds=(30,4178) /gb=AK024477 /gi=10440467 /ug=Hs.289019 /len=4439
	Hs.296720	AGC	3	6.3	19	16	3	>gnl|UG|Hs#S3993793 Homo sapiens autism-related protein 1 (AUTS2) mRNA, complete cds /cds=(322,4101) /gb=AF326917 /gi=17225456 /ug=Hs.296720 /len=5972
KIAA0339	Hs.297483	GAG	3	3.7	11	8	3	>gnl|UG|Hs#S4819942 Homo sapiens KIAA0339 gene product (KIAA0339), mRNA /cds=(687,5810) /gb=XM_049380 /gi=42660965 /ug=Hs.297483 /len=6451
FNBP3	Hs.298735	GCA	3	12.7	38	35	3	>gnl|UG|Hs#S18603513 Homo sapiens formin binding protein 3 (FNBP3), mRNA /cds=(1,2820) /gb=XM_371575 /gi=42656520 /ug=Hs.298735 /len=2907
	Hs.298806	GAG	3	7.7	23	26	3	>gnl|UG|Hs#S15631737 Homo sapiens KIAA1443 (KIAA1443), mRNA /cds=(145,1722) /gb=NM_020834 /gi=29789117 /ug=Hs.298806 /len=3662
	Hs.306094	GCA	3	29	87	84	3	>gnl|UG|Hs#S3881002 Homo sapiens p400 SWI2/SNF2-related protein mRNA, complete cds /cds=(37,9411) /gb=AY044869 /gi=15529033 /ug=Hs.306094 /len=10017
	Hs.311559	CCA	3	5.3	16	13	3	>gnl|UG|Hs#S2293602 Homo sapiens Notch homolog 1, translocation-associated (Drosophila) (NOTCH1), mRNA /cds=(1,7671) /gb=NM_017617 /gi=27894367 /ug=Hs.311559 /len=9312
	Hs.318517	CGG	3	16.3	49	46	3	>gnl|UG|Hs#S3217346 Homo sapiens mRNA for HMG-box transcription factor TCF-3, complete cds. /cds=(75,1841) /gb=AB031046 /gi=11230857 /ug=Hs.318517 /len=2779
ZNF598	Hs.343828	AGG	3	6.3	19	16	3	>gnl|UG|Hs#S2655100 Homo sapiens mRNA for FLJ00086 protein, partial cds /cds=(1951,3150) /gb=AK024487 /gi=10440487 /ug=Hs.343828 /len=4456
	Hs.349256	CCT	3	4	12	9	3	>gnl|UG|Hs#S2138849 Homo sapiens paired immunoglobin-like type 2 receptor beta (PILRB), transcript variant 1, mRNA /cds=(2497,3180) /gb=NM_013440 /gi=30179914 /ug=Hs.349256 /len=3632
TMC4	Hs.355126	GGA	3	9.3	30	27	3	>gnl|UG|Hs#S4283488 Homo sapiens transmembrane channel-like 4, mRNA (cDNA clone MGC:39329 IMAGE:2959382), complete cds /cds=(41,2161) /gb=BC025323 /gi=19263938 /ug=Hs.355126 /len=2434
KRT14	Hs.355214	CAG	3	6.3	19	16	3	>gnl|UG|Hs#S11062723 Homo sapiens keratin 14 (epidermolysis bullosa simplex, Dowling-Meara, Koebner), mRNA (cDNA clone MGC:24954 IMAGE:4776763), complete cds /cds=(17,1435) /gb=BC042437 /gi=27769300 /ug=Hs.355214 /len=1740
	Hs.369994	CTT	3	5.7	17	14	3	>gnl|UG|Hs#S2333162 Homo sapiens UDP-Gal:glucosylceramide beta-1,4-galactosyltransferase mRNA, complete cds /cds=(298,1446) /gb=AF097159 /gi=5305556 /ug=Hs.369994 /len=3931
	Hs.373527	CCT	3	5	15	18	3	>gnl|UG|Hs#S16885929 Homo sapiens cDNA FLJ44823 fis, clone BRACE3046466, weakly similar to Crumbs protein homolog 1 precursor /cds=(111,2969) /gb=AK126775 /gi=34533390 /ug=Hs.373527 /len=3944
	Hs.380875	GAG	3	4.7	14	11	3	>gnl|UG|Hs#S1729965 Homo sapiens similar to S. cerevisiae SSM4 (TEB4), mRNA /cds=(184,2916) /gb=NM_005885 /gi=33589845 /ug=Hs.380875 /len=4611
NCOA3	Hs.382168	GCA	3	29	87	84	3	>gnl|UG|Hs#S16175941 Homo sapiens nuclear receptor coactivator 3 (NCOA3), transcript variant 1, mRNA /cds=(206,4480) /gb=NM_181659 /gi=32307125 /ug=Hs.382168 /len=7935
	Hs.388163	GAA	3	7	21	18	3	>gnl|UG|Hs#S1732104 Homo sapiens eukaryotic translation initiation factor 3, subunit 8, 110kDa (EIF3S8), mRNA /cds=(86,2827) /gb=NM_003752 /gi=5579457 /ug=Hs.388163 /len=3027
	Hs.388469	GGC	3	17.7	53	56	3	>gnl|UG|Hs#S3837872 Homo sapiens calpain, small subunit 1, mRNA (cDNA clone MGC:20290 IMAGE:4120579), complete cds /cds=(66,1034) /gb=BC011903 /gi=33873870 /ug=Hs.388469 /len=1579
BHLHB5	Hs.388788	GCA	3	10	30	33	3	>gnl|UG|Hs#S4807848 Homo sapiens basic helix-loop-helix domain containing, class B, 5 (BHLHB5), mRNA /cds=(535,1680) /gb=NM_152414 /gi=44680137 /ug=Hs.388788 /len=3388
	Hs.397115	CCG	3	6.7	20	17	3	>gnl|UG|Hs#S16182039 Homo sapiens amyloid beta (A4) precursor protein-binding, family B, member 1 interacting protein, mRNA (cDNA clone MGC:60268 IMAGE:5172946), complete cds /cds=(100,2100) /gb=BC054516 /gi=32452019 /ug=Hs.397115 /len=2437
	Hs.400460	GCA	3	11.3	34	37	3	>gnl|UG|Hs#S572202 Homo sapiens alpha1A-voltage-dependent calcium channel mRNA, splice form BI-1-Vi-GGCAG, complete cds /cds=(218,7735) /gb=U79666 /gi=2281751 /ug=Hs.400460 /len=7827
GRWD1	Hs.400625	GAA	3	12.7	38	35	3	>gnl|UG|Hs#S3603805 Homo sapiens glutamate-rich WD repeat containing 1 (GRWD1), mRNA /cds=(202,1542) /gb=NM_031485 /gi=31542861 /ug=Hs.400625 /len=2414
	Hs.406918	CAG	3	4.3	13	10	3	>gnl|UG|Hs#S2138772 Homo sapiens striatin, calmodulin binding protein 4 (STRN4), mRNA /cds=(1,2262) /gb=NM_013403 /gi=7019572 /ug=Hs.406918 /len=3188
	Hs.408864	GCT	3	6.3	19	16	3	>gnl|UG|Hs#S3218898 Homo sapiens decay accelerating factor for complement (CD55, Cromer blood group system) (DAF), mRNA /cds=(247,1392) /gb=NM_000574 /gi=40788009 /ug=Hs.408864 /len=2308
MED12	Hs.409226	AGC	3	72.3	217	220	3	>gnl|UG|Hs#S1264082 Homo sapiens OPA-containing protein mRNA, complete cds /cds=(472,6543) /gb=AF071309 /gi=3426319 /ug=Hs.409226 /len=6788
	Hs.410609	TCA	3	9	27	24	3	>gnl|UG|Hs#S3988865 Homo sapiens cDNA FLJ32800 fis, clone TESTI2002544 /cds=(293,1819) /gb=AK057362 /gi=16553032 /ug=Hs.410609 /len=1990
	Hs.413072	GAG	3	5	15	12	3	>gnl|UG|Hs#S3602852 Homo sapiens cDNA FLJ14455 fis, clone HEMBB1001908, highly similar to Human monocytic leukaemia zinc finger protein (MOZ) mRNA /cds=(508,1125) /gb=AK027361 /gi=14041986 /ug=Hs.413072 /len=3530
	Hs.416813	GCC	3	14	42	39	3	>gnl|UG|Hs#S1726230 Homo sapiens adrenergic, alpha-1B-, receptor (ADRA1B), mRNA /cds=(172,1734) /gb=NM_000679 /gi=15451783 /ug=Hs.416813 /len=1786
	Hs.419776	GAT	3	7.7	23	20	3	>gnl|UG|Hs#S1973449 Homo sapiens mRNA; cDNA DKFZp762G106 (from clone DKFZp762G106); complete cds /cds=(125,1300) /gb=AL162068 /gi=7328143 /ug=Hs.419776 /len=3585
	Hs.427152	CAT	3	4.3	13	10	3	>gnl|UG|Hs#S1732397 Homo sapiens high density lipoprotein binding protein (vigilin) (HDLBP), mRNA /cds=(354,4160) /gb=NM_005336 /gi=42716278 /ug=Hs.427152 /len=5032
EIF5	Hs.433702	CAC	3	7.7	23	26	3	>gnl|UG|Hs#S1726699 Homo sapiens eukaryotic translation initiation factor 5 (EIF5), transcript variant 1, mRNA /cds=(523,1818) /gb=NM_001969 /gi=37537714 /ug=Hs.433702 /len=5809
	Hs.434243	GAG	3	11.3	34	31	3	>gnl|UG|Hs#S15631786 Homo sapiens KIBRA protein (KIBRA), mRNA /cds=(67,3408) /gb=NM_015238 /gi=29789057 /ug=Hs.434243 /len=4171
ATXN1	Hs.434961	AGC	3	31.3	94	97	3	>gnl|UG|Hs#S1727762 Homo sapiens spinocerebellar ataxia 1 (olivopontocerebellar ataxia 1, autosomal dominant, ataxin 1) (SCA1), mRNA /cds=(936,3386) /gb=NM_000332 /gi=4506792 /ug=Hs.434961 /len=10660
SLU7	Hs.435342	AAG	3	10	30	27	3	>gnl|UG|Hs#S1730391 Homo sapiens step II splicing factor SLU7 (SLU7), mRNA /cds=(82,1842) /gb=NM_006425 /gi=27477110 /ug=Hs.435342 /len=2030
	Hs.435806	CAG	3	4.3	13	10	3	>gnl|UG|Hs#S4815639 Homo sapiens glucocorticoid induced transcript 1 (GLCCI1), mRNA /cds=(560,2203) /gb=XM_166529 /gi=42657839 /ug=Hs.435806 /len=4745
NOTCH4	Hs.436100	CTG	3	9.7	29	32	3	>gnl|UG|Hs#S1729144 Homo sapiens Notch homolog 4 (Drosophila) (NOTCH4), mRNA /cds=(140,6148) /gb=NM_004557 /gi=27894369 /ug=Hs.436100 /len=6836
	Hs.436490	CTG	3	4.3	13	10	3	>gnl|UG|Hs#S1824344 Homo sapiens beta-site APP-cleaving enzyme 2 (BACE2), transcript variant a, mRNA /cds=(464,2020) /gb=NM_012105 /gi=21040358 /ug=Hs.436490 /len=2993
CLU	Hs.436657	AGA	3	6.3	21	18	3	>gnl|UG|Hs#S18973069 Homo sapiens clusterin (complement lysis inhibitor, SP-40,40, sulfated glycoprotein 2, testosterone-repressed prostate message 2, apolipoprotein J) (CLU), transcript variant 2, mRNA /cds=(306,1655) /gb=NM_203339 /gi=42740906 /ug=Hs.436657 /len=2979
	Hs.437162	GAG	3	4.7	14	11	3	>gnl|UG|Hs#S1728699 Homo sapiens huntingtin (Huntington disease) (HD), mRNA /cds=(146,9580) /gb=NM_002111 /gi=38788404 /ug=Hs.437162 /len=13482
	Hs.437162	GAG	3	6.3	19	16	3	>gnl|UG|Hs#S1728699 Homo sapiens huntingtin (Huntington disease) (HD), mRNA /cds=(146,9580) /gb=NM_002111 /gi=38788404 /ug=Hs.437162 /len=13482
	Hs.439367	TGA	3	9	27	24	3	>gnl|UG|Hs#S17089312 Homo sapiens KIAA0592 protein (KIAA0592), mRNA /cds=(1,4611) /gb=XM_350780 /gi=42659408 /ug=Hs.439367 /len=5172
KIAA2018	Hs.439631	AGC	3	14.3	43	40	3	>gnl|UG|Hs#S15643085 Homo sapiens similar to K06A9.1b.p (KIAA2018), mRNA /cds=(1,6570) /gb=XM_291062 /gi=42656798 /ug=Hs.439631 /len=7769
VWF	Hs.440848	GAA	3	4.3	13	10	3	>gnl|UG|Hs#S1730873 Homo sapiens von Willebrand factor (VWF), mRNA /cds=(311,8752) /gb=NM_000552 /gi=9257255 /ug=Hs.440848 /len=8923
	Hs.445587	AGG	3	9.3	28	25	3	>gnl|UG|Hs#S4621225 Homo sapiens mRNA; cDNA DKFZp761M1547 (from clone DKFZp761M1547) /cds=(1,1233) /gb=AL834323 /gi=21739939 /ug=Hs.445587 /len=3195
	Hs.446403	CCT	3	9.7	29	26	3	>gnl|UG|Hs#S3219581 Homo sapiens WAS protein family, member 2 (WASF2), mRNA /cds=(217,1713) /gb=NM_006990 /gi=45007036 /ug=Hs.446403 /len=4270
ASE-1	Hs.446684	AAG	3	6.7	20	17	3	>gnl|UG|Hs#S1824335 Homo sapiens CD3-epsilon-associated protein; antisense to ERCC-1 (ASE-1), mRNA /cds=(489,2021) /gb=NM_012099 /gi=6912245 /ug=Hs.446684 /len=3286
GGN	Hs.447948	GCC	3	5	15	12	3	>gnl|UG|Hs#S15632001 Homo sapiens gametogenetin protein 1a (GGN) mRNA, complete cds; alternatively spliced /cds=(141,2099) /gb=AF538035 /gi=30350195 /ug=Hs.447948 /len=2246
RIC3	Hs.458375	GCT	3	3.7	11	8	3	>gnl|UG|Hs#S3439065 Homo sapiens RIC3 protein (RIC3), mRNA /cds=(37,1143) /gb=NM_024557 /gi=21362039 /ug=Hs.458375 /len=2907
TRIM52	Hs.458412	GAA	3	6.7	20	17	3	>gnl|UG|Hs#S3603344 Homo sapiens tripartite motif-containing 52, mRNA (cDNA clone MGC:16175 IMAGE:3636274), complete cds /cds=(306,1199) /gb=BC007372 /gi=33988215 /ug=Hs.458412 /len=2244
LOC283523	Hs.507382	GAG	3	7.7	23	26	3	>gnl|UG|Hs#S7111054 Homo sapiens similar to telomeric repeat binding factor 1 isoform 2; Telomeric repeat binding factor 1; telomeric repeat binding protein 1 (LOC283523), mRNA /cds=(1,1218) /gb=XM_208097 /gi=41149930 /ug=Hs.507382 /len=2577
	Hs.511769	CGC	3	5.7	17	14	3	>gnl|UG|Hs#S3837791 Homo sapiens hypothetical protein BC012010, mRNA (cDNA clone MGC:21579 IMAGE:4473003), complete cds /cds=(30,1457) /gb=BC012010 /gi=15080542 /ug=Hs.511769 /len=1527
HFE2	Hs.511850	GAG	3	6.3	19	16	3	>gnl|UG|Hs#S20091280 Homo sapiens hemochromatosis type 2 (juvenile) (HFE2), transcript variant a, mRNA /cds=(239,1519) /gb=NM_213653 /gi=47458047 /ug=Hs.511850 /len=2130
	Hs.512157	AAG	3	5.3	16	19	3	>gnl|UG|Hs#S4810183 Homo sapiens heat shock 90kDa protein 1, alpha-like 3 (HSPCAL3), mRNA /cds=(1,2196) /gb=XM_084514 /gi=41200884 /ug=Hs.512157 /len=2196
	Hs.531027	GAG	3	3.7	11	8	3	>gnl|UG|Hs#S1730551 Homo sapiens flightless I homolog (Drosophila) (FLII), mRNA /cds=(52,3861) /gb=NM_002018 /gi=22547155 /ug=Hs.531027 /len=4176
KIAA0319	Hs.26441	GT	2	3	6	22	16	>gnl|UG|Hs#S18961280 Homo sapiens similar to KIAA0319 (LOC401239), mRNA /cds=(526,3744) /gb=XM_376472 /gi=42657584 /ug=Hs.26441 /len=6805
KIAA0319	Hs.26441	GT	2	3	6	18	12	>gnl|UG|Hs#S18961280 Homo sapiens similar to KIAA0319 (LOC401239), mRNA /cds=(526,3744) /gb=XM_376472 /gi=42657584 /ug=Hs.26441 /len=6805
CLEC4E	Hs.236516	AG	2	4	8	12	4	>gnl|UG|Hs#S1637512 Homo sapiens mRNA for macrophage C-type lectin Mincle, complete cds. /cds=(152,811) /gb=AB024718 /gi=5821287 /ug=Hs.236516 /len=2143
FLJ10241	Hs.351099	AC	2	16	32	28	4	>gnl|UG|Hs#S16889073 Homo sapiens cDNA FLJ41637 fis, clone FEBRA1000030, weakly similar to T-CELL RECEPTOR BETA CHAIN ANA 11 /cds=(735,1358) /gb=AK123631 /gi=34529229 /ug=Hs.351099 /len=2331
NGFB	Hs.2561	TG	2	6	12	10	2	>gnl|UG|Hs#S4553846 Homo sapiens nerve growth factor, beta polypeptide, mRNA (cDNA clone IMAGE:5493721), partial cds /cds=(1,900) /gb=BC032517 /gi=34192368 /ug=Hs.2561 /len=1067
	Hs.3123	TC	2	5	10	8	2	>gnl|UG|Hs#S18349419 Homo sapiens lethal giant larvae homolog 2 (Drosophila), mRNA (cDNA clone MGC:75113 IMAGE:5575350), complete cds /cds=(128,3190) /gb=BC064994 /gi=40674458 /ug=Hs.3123 /len=3534
PSMD12	Hs.4295	TC	2	4.5	9	7	2	>gnl|UG|Hs#S1727527 Homo sapiens proteasome (prosome, macropain) 26S subunit, non-ATPase, 12 (PSMD12), transcript variant 1, mRNA /cds=(87,1457) /gb=NM_002816 /gi=28872726 /ug=Hs.4295 /len=3592
DNCH1	Hs.7720	AG	2	5.5	11	9	2	>gnl|UG|Hs#S15638207 Homo sapiens dynein, cytoplasmic, heavy polypeptide 1 (DNCH1), mRNA /cds=(46,13986) /gb=NM_001376 /gi=33350931 /ug=Hs.7720 /len=14220
DDX42	Hs.8765	AG	2	4.5	9	7	2	>gnl|UG|Hs#S3219521 Homo sapiens DEAD (Asp-Glu-Ala-Asp) box polypeptide 42 (DDX42), transcript variant 1, mRNA /cds=(258,3074) /gb=NM_007372 /gi=45446742 /ug=Hs.8765 /len=4014
	Hs.12899	GA	2	5	10	8	2	>gnl|UG|Hs#S1732363 Homo sapiens Fas (TNFRSF6) associated factor 1 (FAF1), transcript variant 1, mRNA /cds=(454,2406) /gb=NM_007051 /gi=19528653 /ug=Hs.12899 /len=2610
	Hs.27206	GT	2	18.5	37	39	2	>gnl|UG|Hs#S4619875 Homo sapiens cDNA FLJ34218 fis, clone FCBBF3022311 /cds=(647,1129) /gb=AK091537 /gi=21749930 /ug=Hs.27206 /len=2898
POT1	Hs.31968	TA	2	5	10	8	2	>gnl|UG|Hs#S1970468 Homo sapiens cDNA FLJ10368 fis, clone NT2RM2001544 /cds=(24,1928) /gb=AK001230 /gi=7022354 /ug=Hs.31968 /len=2631
POT1	Hs.31968	TA	2	5	10	12	2	>gnl|UG|Hs#S1970468 Homo sapiens cDNA FLJ10368 fis, clone NT2RM2001544 /cds=(24,1928) /gb=AK001230 /gi=7022354 /ug=Hs.31968 /len=2631
BPY2IP1	Hs.66048	GC	2	7	14	12	2	>gnl|UG|Hs#S19188373 Homo sapiens VCY2 interacting protein 1, mRNA (cDNA clone IMAGE:5768192), partial cds /cds=(1,3186) /gb=BC067115 /gi=45595640 /ug=Hs.66048 /len=3350
KCNA5	Hs.150208	AG	2	3.5	7	9	2	>gnl|UG|Hs#S1401 Human potassium channel (HPCN1) mRNA, complete cds. /cds=(229,2070) /gb=M55513 /gi=189653 /ug=Hs.150208 /len=2867
	Hs.150555	GA	2	4.5	9	7	2	>gnl|UG|Hs#S2294372 Homo sapiens protein predicted by clone 23733 (HSU79274), mRNA /cds=(417,1238) /gb=NM_013300 /gi=9558740 /ug=Hs.150555 /len=1506
	Hs.156761	GA	2	6.5	13	11	2	>gnl|UG|Hs#S16056764 Homo sapiens mRNA; cDNA DKFZp686O12114 (from clone DKFZp686O12114); complete cds /cds=(174,2846) /gb=BX537916 /gi=31873942 /ug=Hs.156761 /len=5722
	Hs.177635	GC	2	6	12	10	2	>gnl|UG|Hs#S4823390 Homo sapiens likely ortholog of mouse semaF cytoplasmic domain associated protein 3 (SEMACAP3), mRNA /cds=(1,3447) /gb=XM_041363 /gi=41137110 /ug=Hs.177635 /len=4311
ATPIF1	Hs.241336	AG	2	4	8	10	2	>gnl|UG|Hs#S15632089 Homo sapiens ATPase inhibitory factor 1 (ATPIF1), nuclear gene encoding mitochondrial protein, transcript variant 3, mRNA /cds=(85,267) /gb=NM_178191 /gi=30260191 /ug=Hs.241336 /len=1929
	Hs.259326	AT	2	5.5	11	9	2	>gnl|UG|Hs#S15980839 Homo sapiens cell cycle progression 8 protein (CPR8), mRNA /cds=(85,2358) /gb=NM_020739 /gi=31621295 /ug=Hs.259326 /len=6213
	Hs.296198	AG	2	5.5	11	13	2	>gnl|UG|Hs#S2294637 Homo sapiens chromosome 12 open reading frame 4 (C12orf4), mRNA /cds=(89,1747) /gb=NM_020374 /gi=22095357 /ug=Hs.296198 /len=3830
	Hs.296198	GA	2	4	8	10	2	>gnl|UG|Hs#S2294637 Homo sapiens chromosome 12 open reading frame 4 (C12orf4), mRNA /cds=(89,1747) /gb=NM_020374 /gi=22095357 /ug=Hs.296198 /len=3830
	Hs.306094	CA	2	4.5	9	7	2	>gnl|UG|Hs#S3881002 Homo sapiens p400 SWI2/SNF2-related protein mRNA, complete cds /cds=(37,9411) /gb=AY044869 /gi=15529033 /ug=Hs.306094 /len=10017
C6orf29	Hs.335355	GT	2	5	10	8	2	>gnl|UG|Hs#S3940890 Homo sapiens chromosome 6 open reading frame 29, mRNA (cDNA clone MGC:20525 IMAGE:4644272), complete cds /cds=(6,2135) /gb=BC014659 /gi=15779198 /ug=Hs.335355 /len=2583
	Hs.345757	GT	2	7.5	14	12	2	>gnl|UG|Hs#S4435696 Homo sapiens potassium voltage-gated channel, Shaw-related subfamily, member 2 (KCNC2), transcript variant 1, mRNA /cds=(545,2386) /gb=NM_139136 /gi=24497456 /ug=Hs.345757 /len=3510
	Hs.349499	AG	2	7.5	15	13	2	>gnl|UG|Hs#S1728905 Homo sapiens desmoplakin (DSP), mRNA /cds=(280,8895) /gb=NM_004415 /gi=4758199 /ug=Hs.349499 /len=9588
ZMAT2	Hs.350194	AG	2	4.5	9	7	2	>gnl|UG|Hs#S3990520 Homo sapiens cDNA FLJ31121 fis, clone IMR322000742, weakly similar to HYPOTHETICAL ZINC FINGER PROTEIN ZK686.4 IN CHROMOSOME III /cds=(15,614) /gb=AK055683 /gi=16550468 /ug=Hs.350194 /len=1512
	Hs.408757	GA	2	4.5	9	7	2	>gnl|UG|Hs#S3335411 Homo sapiens mRNA; cDNA DKFZp564B052 (from clone DKFZp564B052); complete cds /cds=(203,3076) /gb=AL136624 /gi=12052773 /ug=Hs.408757 /len=4160
C14orf11	Hs.433269	AT	2	4	8	10	2	>gnl|UG|Hs#S15632127 Homo sapiens chromosome 14 open reading frame transcript variant 1 (C14ORF11) mRNA, complete cds /cds=(92,793) /gb=AY157300 /gi=30172451 /ug=Hs.433269 /len=1340
BRD7	Hs.437894	AG	2	7	14	12	2	>gnl|UG|Hs#S2334332 Homo sapiens bromodomain-containing protein (BRD7) mRNA, complete cds /cds=(54,2009) /gb=AF152604 /gi=8452873 /ug=Hs.437894 /len=2213
BRD7	Hs.437894	AG	2	5	10	8	2	>gnl|UG|Hs#S2334332 Homo sapiens bromodomain-containing protein (BRD7) mRNA, complete cds /cds=(54,2009) /gb=AF152604 /gi=8452873 /ug=Hs.437894 /len=2213
IGHD	Hs.439852	AG	2	5.5	11	9	2	>gnl|UG|Hs#S4620939 Homo sapiens mRNA for FLJ00382 protein. /cds=(852,2300) /gb=AK090461 /gi=21748609 /ug=Hs.439852 /len=4274
	Hs.446394	AG	2	5	10	8	2	>gnl|UG|Hs#S1730884 Homo sapiens breakpoint cluster region (BCR), transcript variant 1, mRNA /cds=(489,4304) /gb=NM_004327 /gi=11038638 /ug=Hs.446394 /len=4739
C10orf74	Hs.530633	TG	2	23.5	47	49	2	>gnl|UG|Hs#S3993302 Homo sapiens cDNA clone MGC:24463 IMAGE:4082362, complete cds /cds=(351,473) /gb=BC018658 /gi=17391448 /ug=Hs.530633 /len=1206
C10orf74	Hs.530633	TG	2	23.5	47	45	2	>gnl|UG|Hs#S3993302 Homo sapiens cDNA clone MGC:24463 IMAGE:4082362, complete cds /cds=(351,473) /gb=BC018658 /gi=17391448 /ug=Hs.530633 /len=1206
