# Supplementary material for: Tandem repeat copy-number variation in protein-coding regions of human genes
Source: Genome Biol. 2005 Jul 28;6(8):R69. doi: 10.1186/gb-2005-6-8-r69 (PMC1273636; doi:10.1186/gb-2005-6-8-r69)
Supplement: Additional data file 2 — Block lengths of repeats grouped into 249 unique repeat loci. For each locus, the heterozygosity of the repeat length allele frequencies has been calculated. [file gb-2005-6-8-r69-S2.xls]

## Sheet: Sheet1
cluster	repeat	repeat length	population	unique alleles	heterozygosity	length of allele and times arising
Hs.404	CAG	3	3	2	0.444444	|101=2|122=1
Hs.404	CCAGCT	6	3	2	0.444444	|23=2|29=1
Hs.1100	GCA	3	21	8	0.829932	|101=3|104=3|107=4|110=1|113=6|128=1|47=1|89=1|98=1
Hs.1765	CCCAGAAGC	9	2	2	0.5	|18=1|27=1
Hs.2561	TG	2	2	2	0.5	|11=1|9=1
Hs.3123	TC	2	2	2	0.5	|7=1|9=1
Hs.4295	TC	2	2	2	0.5	|6=1|8=1
Hs.6684	CAG	3	6	3	0.611111	|41=3|50=2|56=1
Hs.7193	GGCCGA	6	3	2	0.444444	|16=2|22=1
Hs.7720	AG	2	2	2	0.5	|10=1|8=1
Hs.7943	TGA	3	20	2	0.095	|23=19|26=1
Hs.7943	TGA	3	3	2	0.444444	|6=1|9=2
Hs.8765	AG	2	2	2	0.5	|6=1|8=1
Hs.12899	GA	2	2	2	0.5	|7=1|9=1
Hs.15154	GCT	3	4	2	0.375	|40=3|43=1
Hs.17883	GAA	3	2	2	0.5	|13=1|16=1
Hs.17883	AAG	3	2	2	0.5	|11=1|8=1
Hs.22653	GCA	3	3	2	0.444444	|11=1|14=2
Hs.24049	GGA	3	3	2	0.444444	|34=2|37=1
Hs.24557	CCA	3	2	2	0.5	|11=1|14=1
Hs.26047	CAG	3	2	2	0.5	|31=1|40=1
Hs.26441	GT	2	2	2	0.5	|17=1|5=1
Hs.27206	GT	2	2	2	0.5	|36=1|38=1
Hs.29068	GGCAGC	6	3	2	0.444444	|20=1|26=2
Hs.31818	CCTT	4	10	3	0.58	|41=4|45=5|49=1
Hs.31968	TA	2	3	3	0.666667	|11=1|7=1|9=1
Hs.42322	GAAGCT	6	4	2	0.375	|12=1|18=3
Hs.57973	AGGAGA	6	4	3	0.625	|28=2|34=1|40=1
Hs.63168	GGC	3	2	2	0.5	|10=1|22=1
Hs.66048	GC	2	2	2	0.5	|11=1|13=1
Hs.66744	GGC	3	2	2	0.5	|49=1|61=1
Hs.69321	CCTCAGAGAGCAGCGCCTCTTCCGACGGCCCCCATCCAGTCATCACCCCGTCACGGG	57	2	1	0.5	|162=1|219=1
Hs.74569	GCG	3	2	2	0.5	|43=1|46=1
Hs.75243	GAG	3	3	2	0.444444	|34=2|37=1
Hs.76253	GCA	3	2	2	0.5	|23=1|8=1
Hs.77575	CTG	3	2	2	0.5	|11=1|8=1
Hs.77813	CTGGCG	6	42	3	0.522676	|28=1|34=20|40=21
Hs.77858	CAC	3	5	3	0.56	|31=1|34=1|37=3
Hs.78202	GAG	3	2	2	0.5	|11=1|14=1
Hs.79077	AGG	3	3	2	0.444444	|21=1|24=2
Hs.79077	GGA	3	3	2	0.444444	|10=2|7=1
Hs.79077	AGCAGG	6	2	2	0.5	|17=1|23=1
Hs.79077	GAG	3	2	2	0.5	|11=1|8=1
Hs.81234	GGA	3	2	1	0.5	|15=1|9=1
Hs.89605	GCT	3	5	2	0.32	|28=4|31=1
Hs.93029	GGC	3	2	2	0.5	|15=1|18=1
Hs.94234	CCG	3	2	2	0.5	|13=1|16=1
Hs.97266	CAG	3	2	2	0.5	|10=1|7=1
Hs.97393	GGA	3	2	2	0.5	|49=1|52=1
Hs.99915	GCA	3	5	4	0.72	|10=1|19=1|22=2|25=1
Hs.99922	CGCCCCCCGCGCCCGGCCTCCCCCAGGACCCCTGCGGCCCCGACTGTG	48	2	1	0.5	|205=1|349=1
Hs.99992	CAGCGCCCA	9	2	2	0.5	|25=1|34=1
Hs.100527	GCA	3	2	2	0.5	|6=1|9=1
Hs.102506	GCT	3	3	2	0.444444	|21=1|24=2
Hs.103315	CAG	3	7	2	0.244898	|45=6|48=1
Hs.103915	CCA	3	2	2	0.5	|40=1|49=1
Hs.103915	CAC	3	2	2	0.5	|10=1|19=1
Hs.108371	CAG	3	3	3	0.666667	|56=1|65=1|68=1
Hs.108806	CAG	3	2	1	0.5	|16=1|40=1
Hs.108806	CGG	3	2	2	0.5	|63=1|69=1
Hs.112472	CAG	3	4	2	0.375	|217=3|226=1
Hs.115897	GCA	3	9	2	0.197531	|18=1|27=8
Hs.117333	GCA	3	2	2	0.5	|21=1|24=1
Hs.118244	CCCAGC	6	3	3	0.666667	|26=1|32=1|38=1
Hs.118983	AGGGC	5	3	2	0.444444	|14=2|19=1
Hs.119651	CCG	3	2	2	0.5	|11=1|14=1
Hs.128196	CCT	3	3	3	0.666667	|12=1|18=1|21=1
Hs.128715	CAG	3	2	2	0.5	|10=1|7=1
Hs.132194	CTC	3	2	2	0.5	|15=1|18=1
Hs.134859	GCG	3	2	2	0.5	|10=1|7=1
Hs.134859	CGG	3	2	2	0.5	|6=1|9=1
Hs.135578	GCGCTGCTG	9	10	2	0.18	|24=1|33=9
Hs.141308	CTC	3	3	2	0.444444	|22=2|25=1
Hs.143604	TGA	3	3	2	0.444444	|19=2|22=1
Hs.143604	GAT	3	3	2	0.444444	|10=2|13=1
Hs.143648	CAA	3	2	2	0.5	|24=1|27=1
Hs.144058	CCAGGG	6	2	2	0.5	|15=1|21=1
Hs.145416	AGAGGA	6	3	2	0.444444	|71=2|77=1
Hs.146550	GGA	3	2	2	0.5	|16=1|19=1
Hs.147566	TGA	3	2	2	0.5	|77=1|86=1
Hs.149532	GCG	3	3	3	0.666667	|24=1|27=1|30=1
Hs.150208	AG	2	2	2	0.5	|6=1|8=1
Hs.150555	GA	2	2	2	0.5	|6=1|8=1
Hs.151134	AGC	3	43	2	0.04543	|12=1|15=42
Hs.155079	GTC	3	2	2	0.5	|12=1|15=1
Hs.155560	ATG	3	2	2	0.5	|12=1|15=1
Hs.156761	GA	2	2	2	0.5	|10=1|12=1
Hs.159234	GCC	3	2	2	0.5	|38=1|47=1
Hs.160557	TGC	3	2	2	0.5	|10=1|7=1
Hs.169228	GAA	3	2	2	0.5	|11=1|8=1
Hs.169488	CAG	3	14	6	0.765306	|37=1|43=5|49=1|55=1|58=4|61=1|70=1
Hs.169488	CAG	3	8	4	0.5625	|11=1|17=1|20=5|8=1
Hs.170472	TGA	3	3	2	0.444444	|47=1|89=2
Hs.173448	CTC	3	2	2	0.5	|25=1|28=1
Hs.177557	AGG	3	2	2	0.5	|10=1|7=1
Hs.177635	GC	2	2	2	0.5	|11=1|9=1
Hs.178470	CTG	3	6	2	0.277778	|23=1|26=5
Hs.179260	AGC	3	2	2	0.5	|11=1|8=1
Hs.179260	CAG	3	2	2	0.5	|12=1|9=1
Hs.183858	CAA	3	2	2	0.5	|10=1|7=1
Hs.189422	CCT	3	2	2	0.5	|18=1|21=1
Hs.194035	CAG	3	2	2	0.5	|10=1|7=1
Hs.200412	GCC	3	2	2	0.5	|21=1|30=1
Hs.200412	GCC	3	2	2	0.5	|21=1|30=1
Hs.200412	GCC	3	2	2	0.5	|21=1|30=1
Hs.200412	GCC	3	2	2	0.5	|21=1|30=1
Hs.200412	GCC	3	2	2	0.5	|21=1|30=1
Hs.201253	CCT	3	2	2	0.5	|10=1|13=1
Hs.203581	AGA	3	6	2	0.277778	|19=1|22=5
Hs.203581	AAG	3	6	2	0.277778	|11=5|8=1
Hs.209119	GCT	3	52	2	0.0377219	|21=51|24=1
Hs.210913	GACGGG	6	5	2	0.32	|18=4|24=1
Hs.220324	GAG	3	2	2	0.5	|27=1|30=1
Hs.221889	GCC	3	2	2	0.5	|12=1|9=1
Hs.222282	TAG	3	2	2	0.5	|11=1|8=1
Hs.223806	ATG	3	2	2	0.5	|57=1|63=1
Hs.227059	TCCTAC	6	7	2	0.244898	|27=6|33=1
Hs.227133	GAG	3	2	2	0.5	|28=1|31=1
Hs.227133	TCACGT	6	4	2	0.375	|20=1|26=3
Hs.233240	GCT	3	27	2	0.0713306	|10=1|13=26
Hs.234572	GAG	3	2	2	0.5	|11=1|8=1
Hs.236516	AG	2	2	2	0.5	|11=1|7=1
Hs.241336	AG	2	2	2	0.5	|7=1|9=1
Hs.243987	GCC	3	2	2	0.5	|16=1|19=1
Hs.247935	AGCTGCTGCCAGCCA	15	4	2	0.375	|56=3|86=1
Hs.250493	CCTCCG	6	2	2	0.5	|33=1|39=1
Hs.250696	CCT	3	2	2	0.5	|14=1|26=1
Hs.252418	TCCTGGAGTTGGCGTGGC	18	2	2	0.5	|128=1|38=1
Hs.255996	CAG	3	10	2	0.18	|28=1|31=9
Hs.256747	TGGCTC	6	2	2	0.5	|108=1|96=1
Hs.259326	AT	2	2	2	0.5	|10=1|8=1
Hs.275999	CAG	3	2	2	0.5	|11=1|8=1
Hs.280226	GCGCTGCTG	9	3	2	0.444444	|41=2|50=1
Hs.284232	GAG	3	2	2	0.5	|46=1|52=1
Hs.284255	CTG	3	2	2	0.5	|11=1|8=1
Hs.287362	GCA	3	2	2	0.5	|10=1|7=1
Hs.287613	TGCCCA	6	17	3	0.214533	|27=15|33=1|39=1
Hs.287994	GCA	3	6	2	0.5	|11=4|14=1|8=1
Hs.287994	GCA	3	6	2	0.5	|10=4|13=1|7=1
Hs.287994	GCA	3	6	2	0.5	|10=4|13=1|7=1
Hs.287994	GCA	3	2	2	0.5	|10=1|13=1
Hs.289019	CTG	3	3	2	0.444444	|12=2|9=1
Hs.289019	TGC	3	3	2	0.444444	|12=2|9=1
Hs.289019	CTG	3	3	2	0.444444	|12=2|9=1
Hs.290921	CAG	3	2	1	0.5	|15=1|9=1
Hs.290921	AGC	3	2	1	0.5	|14=1|8=1
Hs.296198	AG	2	2	2	0.5	|10=1|12=1
Hs.296198	GA	2	2	2	0.5	|7=1|9=1
Hs.296720	AGC	3	2	2	0.5	|15=1|18=1
Hs.297483	GAG	3	2	2	0.5	|10=1|7=1
Hs.298735	GCA	3	2	2	0.5	|34=1|37=1
Hs.298806	GAG	3	5	2	0.32	|22=1|25=4
Hs.301743	GCT	3	2	1	0.5	|13=1|7=1
Hs.303025	GGCCTCCAGTACGACTGC	18	2	2	0.5	|128=1|146=1
Hs.306094	CA	2	2	2	0.5	|6=1|8=1
Hs.306094	GCA	3	2	2	0.5	|83=1|86=1
Hs.311559	CCA	3	2	2	0.5	|12=1|15=1
Hs.318517	CGG	3	2	2	0.5	|45=1|48=1
Hs.322473	CAGCGA	6	5	2	0.32	|11=4|23=1
Hs.326953	CAG	3	5	2	0.32	|58=4|64=1
Hs.333157	GAG	3	2	2	0.5	|25=1|31=1
Hs.334450	GCCGCCCACTCTGCA	15	2	2	0.5	|36=1|66=1
Hs.334538	CGAGGACGA	9	2	2	0.5	|38=1|47=1
Hs.335355	GT	2	2	2	0.5	|7=1|9=1
Hs.335808	CCGCCT	6	9	2	0.197531	|13=8|19=1
Hs.343828	AGG	3	7	2	0.244898	|15=6|18=1
Hs.345757	GT	2	2	2	0.5	|11=1|13=1
Hs.349256	CCT	3	7	2	0.244898	|11=1|8=6
Hs.349499	AG	2	2	2	0.5	|12=1|14=1
Hs.350194	AG	2	2	2	0.5	|6=1|8=1
Hs.350848	GAG	3	2	2	0.5	|51=1|57=1
Hs.351099	AC	2	2	2	0.5	|27=1|31=1
Hs.352800	GAG	3	2	2	0.5	|25=1|31=1
Hs.352800	GGA	3	2	2	0.5	|10=1|16=1
Hs.355126	GGA	3	7	2	0.244898	|26=6|29=1
Hs.355214	CAG	3	2	2	0.5	|15=1|18=1
Hs.356298	CAC	3	5	2	0.32	|12=1|30=4
Hs.356835	CATT	4	8	3	0.65625	|30=1|34=4|42=2|46=1
Hs.369994	CTT	3	2	2	0.5	|13=1|16=1
Hs.373527	CCT	3	2	2	0.5	|14=1|17=1
Hs.377097	CTGC	4	2	2	0.5	|15=1|19=1
Hs.380697	AGC	3	2	2	0.5	|20=1|8=1
Hs.380875	GAG	3	2	2	0.5	|10=1|13=1
Hs.382168	GCA	3	9	4	0.617284	|71=1|77=2|83=5|86=1
Hs.388163	GAA	3	2	2	0.5	|17=1|20=1
Hs.388469	GGC	3	3	3	0.666667	|46=1|52=1|55=1
Hs.388788	GCA	3	2	2	0.5	|29=1|32=1
Hs.396404	GCA	3	5	3	0.56	|70=1|79=1|82=3
Hs.397115	CCG	3	3	2	0.444444	|16=2|19=1
Hs.400460	GCA	3	14	7	0.755102	|12=1|21=2|33=1|36=6|39=2|42=1|72=1
Hs.400625	GAA	3	3	2	0.444444	|34=2|37=1
Hs.406918	CAG	3	2	2	0.5	|12=1|9=1
Hs.408515	GGCCCG	6	2	2	0.5	|31=1|37=1
Hs.408757	GA	2	2	2	0.5	|6=1|8=1
Hs.408864	GCT	3	2	2	0.5	|15=1|18=1
Hs.409226	AGC	3	2	2	0.5	|216=1|219=1
Hs.409965	AGTAGC	6	21	2	0.0907029	|22=20|28=1
Hs.410609	TCA	3	2	2	0.5	|23=1|26=1
Hs.413072	GAG	3	2	2	0.5	|11=1|14=1
Hs.413826	GTGACACACCTCCCCCATGCCCACGGTGCCCAGAGCCCAAATCTT	45	6	2	0.277778	|122=5|167=1
Hs.416813	GCC	3	2	2	0.5	|38=1|41=1
Hs.419776	GAT	3	2	2	0.5	|19=1|22=1
Hs.423077	ACAGACCACTCAACCAGCAGCCACGGAGGC	30	4	2	0.375	|389=1|419=3
Hs.427152	CAT	3	2	2	0.5	|12=1|9=1
Hs.433269	AT	2	2	2	0.5	|7=1|9=1
Hs.433702	CAC	3	2	2	0.5	|22=1|25=1
Hs.433871	GTGGCTTTGGAG	12	2	2	0.5	|56=1|92=1
Hs.434243	GAG	3	2	2	0.5	|30=1|33=1
Hs.434961	AGC	3	2	2	0.5	|93=1|96=1
Hs.435342	AAG	3	3	2	0.444444	|26=2|29=1
Hs.435621	GCCGGA	6	7	2	0.244898	|32=6|38=1
Hs.435806	CAG	3	2	2	0.5	|12=1|9=1
Hs.436100	CTG	3	7	2	0.244898	|28=1|31=6
Hs.436490	CTG	3	2	2	0.5	|12=1|9=1
Hs.436657	AGA	3	2	2	0.5	|17=1|20=1
Hs.436885	AGG	3	2	2	0.5	|34=1|61=1
Hs.437162	GAG	3	2	2	0.5	|10=1|13=1
Hs.437162	GAG	3	2	2	0.5	|15=1|18=1
Hs.437894	AG	2	2	2	0.5	|11=1|13=1
Hs.437894	AG	2	2	2	0.5	|7=1|9=1
Hs.438904	AGC	3	4	1	0.375	|12=3|6=1
Hs.438904	CAG	3	4	1	0.375	|14=3|8=1
Hs.439367	TGA	3	2	2	0.5	|23=1|26=1
Hs.439631	AGC	3	3	3	0.666667	|33=1|39=1|42=1
Hs.439852	AG	2	2	2	0.5	|10=1|8=1
Hs.440848	GAA	3	2	2	0.5	|12=1|9=1
Hs.440947	CCAGCCCCT	9	3	2	0.444444	|29=1|38=2
Hs.444448	CGGGCC	6	2	2	0.5	|17=1|35=1
Hs.445587	AGG	3	2	2	0.5	|24=1|27=1
Hs.446394	AG	2	2	2	0.5	|7=1|9=1
Hs.446403	CCT	3	2	2	0.5	|25=1|28=1
Hs.446684	AAG	3	2	2	0.5	|16=1|19=1
Hs.447688	GGC	3	2	2	0.5	|25=1|34=1
Hs.447948	GCC	3	2	2	0.5	|11=1|14=1
Hs.454861	GAG	3	21	2	0.0907029	|29=20|38=1
Hs.458375	GCT	3	2	2	0.5	|10=1|7=1
Hs.458412	GAA	3	2	2	0.5	|16=1|19=1
Hs.499046	CTCAAGACACCTCCCGAGTGTCTGCTCACTCCCCTTCCACCCTCAGCGGATGATAAT	57	2	2	0.5	|217=1|274=1
Hs.507382	GAG	3	2	2	0.5	|22=1|25=1
Hs.507598	TGCAGCTGAGCCTGC	15	2	2	0.5	|154=1|94=1
Hs.507598	CACCTGTTGCAGCTGAGCCTGCTGCAGAGG	30	2	2	0.5	|112=1|172=1
Hs.511769	CGC	3	23	2	0.0831758	|13=22|16=1
Hs.511850	GAG	3	2	2	0.5	|15=1|18=1
Hs.512157	AAG	3	2	2	0.5	|15=1|18=1
Hs.512641	GGCCCA	6	2	2	0.5	|21=1|27=1
Hs.528527	GGTCTCCCGGCAGCCCTGGGAAGGACAGTCTTACCCGGACGCCACGGT	48	2	2	0.5	|141=1|189=1
Hs.530633	TG	2	5	3	0.56	|44=3|46=1|48=1
Hs.531027	GAG	3	2	2	0.5	|10=1|7=1
Hs.531569	CCCATCCCCACCTCCCTA	18	2	2	0.5	|132=1|114=1
