# Supplementary material for: Tandem repeat copy-number variation in protein-coding regions of human genes
Source: Genome Biol. 2005 Jul 28;6(8):R69. doi: 10.1186/gb-2005-6-8-r69 (PMC1273636; doi:10.1186/gb-2005-6-8-r69)
Supplement: Additional data file 3 — Data used for Figure 3. Counts of variant and invariant repeats of different unit lengths and copy-numbers are tabulated. [file gb-2005-6-8-r69-S3.xls]

## Sheet: Sheet1
	unitlength													Total variants:	249
	2		3		4		5		6		>=7			Total non-variants:	88850
copynumber	non-variants	variants	non-variants	variants	non-variants	variants	non-variants	variants	non-variants	variants	non-variants	variants
2			8331		7472		6388		13807	2	8579
3	2477		18866	16	1675		1463	1	2106	4	1507	6
4	4873	15	3921	38	474	1	211		500	7	261	4
5	325	5	1872	15	49		57		105	3	109	4
6	431	6	830	20	38		8		54	5	38	2
7	90	2	454	6	15		9		28		31	2
8	93	1	281	11	12		2		18		23	1
9	21		202	15	2				7		15
10	42		114	9		1			9		13
11	6		80	3	2	1			2		9
12	13		52	7	1				4	1	19
13	9		36	1					2		8
14	4		45	3	1				1		7	1
15	1	1	31	3			1				3
16	1		23	3	1				1		3
17	2		14	4	1					1	2
18	3		22	1	1		1		1		2
19		1	10	1					1		1
20	5		4	2							2
21	1		9	1
22	4		10	1
23		1	5								2
24	1		3								1
25	1		4	1							4
26			3				1				2
27			4	2							2
28	1		1	2	1
29											1
30	1		3								1
31			1
32	1		1	1							1
33											1
34	1
35				1					1		1
36			1	1
37					1
38	1										1
39			1
40			1
41			1
42											1
43
44											1
45
46			2								3
47											2
48			1
49
50
51											1
52			1
53
54
55
56	1
57
58
59					1
60					1
61	1
62
63
64
65											1
66
67											1
68
69
70
71
72
73				1
74				1
75
76
77
78
79
80
81
82
83
84
85
86					1
87
88
89
90
91
92
93
94											1
95
96
97
98
99
100
101
102
103
104
105
106
107
108
109
110
111
112
113
114
115											1
116
117
118
119
120
121
122
123
124
125
126
127
128
129
130
131
132											1
133
134
135
136
137
138
139
140
141
142
143
144
145
146
147
148
149
150
151
152
153
154
155
156
157
158
159
160
161
162
163
164
165
166
167
168
169
170
171
172
173
174
175
176
177
178
179
180
181
182
183
184
185
186											1
